# Supplementary material for: What Makes the Harderian Gland Transcriptome Different From Other Chicken Immune Tissues? A Gene Expression Comparative Analysis
Source: Front Physiol. 2018 May 8;9:492. doi: 10.3389/fphys.2018.00492 (PMC5952037; doi:10.3389/fphys.2018.00492)
Supplement: DATA SHEET S1 — A list of the top and bottom loading genes. [file Data_Sheet_1.XLSX]

## Sheet: Sheet1
PC1
Ensembl Gene ID	Ensemble Transcript ID	Loading	Gene Name	Description
ENSGALG00000040995	ENSGALT00000060298	top
ENSGALG00000039554	ENSGALT00000074615	top
ENSGALG00000001977	ENSGALT00000054821	top
ENSGALG00000042652	ENSGALT00000059647	top	LRRC30	leucine rich repeat containing 30 [Source:HGNC Symbol;Acc:HGNC:30219]
ENSGALG00000014848	ENSGALT00000023965	top	TRDN	triadin [Source:HGNC Symbol;Acc:HGNC:12261]
ENSGALG00000030372	ENSGALT00000066381	top	MPZ	myelin protein zero [Source:HGNC Symbol;Acc:HGNC:7225]
ENSGALG00000016309	ENSGALT00000026310	top	KLHL31	kelch like family member 31 [Source:HGNC Symbol;Acc:HGNC:21353]
ENSGALG00000027742	ENSGALT00000043489	top	KLHL33	kelch like family member 33 [Source:HGNC Symbol;Acc:HGNC:31952]
ENSGALG00000031826	ENSGALT00000056777	top	MYOT	myotilin [Source:HGNC Symbol;Acc:HGNC:12399]
ENSGALG00000005843	ENSGALT00000009385	top	EEF1A2	eukaryotic translation elongation factor 1 alpha 2 [Source:HGNC Symbol;Acc:HGNC:3192]
ENSGALG00000006591	ENSGALT00000010641	top	TNNI2	Gallus gallus troponin I type 2 (skeletal, fast) (TNNI2), mRNA. [Source:RefSeq mRNA;Acc:NM_205417]
ENSGALG00000000313	ENSGALT00000000419	top	TNNI1	troponin I1, slow skeletal type [Source:HGNC Symbol;Acc:HGNC:11945]
ENSGALG00000014463	ENSGALT00000058174	top	ACTN2	Alpha-actinin-2 [Source:UniProtKB/Swiss-Prot;Acc:P20111]
ENSGALG00000044623	ENSGALT00000085216	top
ENSGALG00000034680	ENSGALT00000049469	top
ENSGALG00000015602	ENSGALT00000032786	top	CKMT2	creatine kinase, mitochondrial 2 [Source:HGNC Symbol;Acc:HGNC:1996]
ENSGALG00000002907	ENSGALT00000004587	top	MYL1	Myosin light chain 1, skeletal muscle isoform [Source:UniProtKB/Swiss-Prot;Acc:P02604]
ENSGALG00000038936	ENSGALT00000064494	top	TMEM182	transmembrane protein 182 [Source:HGNC Symbol;Acc:HGNC:26391]
ENSGALG00000030894	ENSGALT00000075212	top
ENSGALG00000006835	ENSGALT00000011060	top	TNNC2	Troponin C, skeletal muscle [Source:UniProtKB/Swiss-Prot;Acc:P02588]
ENSGALG00000004582	ENSGALT00000035085	top	MYL2	myosin light chain 2 [Source:HGNC Symbol;Acc:HGNC:7583]
ENSGALG00000041427	ENSGALT00000079320	top
ENSGALG00000009089	ENSGALT00000014791	top
ENSGALG00000008148	ENSGALT00000032650	top	MYBPC3	myosin-binding protein C, cardiac-type [Source:RefSeq peptide;Acc:NP_990447]
ENSGALG00000042718	ENSGALT00000068870	top
ENSGALG00000045607	ENSGALT00000084291	bottom
ENSGALG00000028256	ENSGALT00000045089	bottom	CCL19	C-C motif chemokine ligand 19 [Source:HGNC Symbol;Acc:HGNC:10617]
ENSGALG00000041611	ENSGALT00000059177	bottom
ENSGALG00000012119	ENSGALT00000037894	bottom	MARCO	macrophage receptor with collagenous structure [Source:HGNC Symbol;Acc:HGNC:6895]
ENSGALG00000007831	ENSGALT00000012707	bottom	TLX1	T-cell leukemia homeobox 1 [Source:HGNC Symbol;Acc:HGNC:5056]
ENSGALG00000046192	ENSGALT00000088864	bottom
ENSGALG00000004336	ENSGALT00000006917	bottom	INPPL1	inositol polyphosphate phosphatase like 1 [Source:HGNC Symbol;Acc:HGNC:6080]
ENSGALG00000033171	ENSGALT00000065677	bottom	TGM4	transglutaminase 4 [Source:HGNC Symbol;Acc:HGNC:11780]
ENSGALG00000011190	ENSGALT00000018245	bottom
ENSGALG00000006318	ENSGALT00000010214	bottom	IL21R	interleukin 21 receptor [Source:HGNC Symbol;Acc:HGNC:6006]
ENSGALG00000019322	ENSGALT00000030611	bottom
ENSGALG00000041978	ENSGALT00000079059	bottom	k123
ENSGALG00000044604	ENSGALT00000085224	bottom
ENSGALG00000005094	ENSGALT00000033873	bottom
ENSGALG00000007675	ENSGALT00000012443	bottom	CXCR5	C-X-C motif chemokine receptor 5 [Source:HGNC Symbol;Acc:HGNC:1060]
ENSGALG00000027961	ENSGALT00000042673	bottom		mucosa-associated lymphoid tissue lymphoma translocation protein 1-like [Source:RefSeq peptide;Acc:NP_001026745]
ENSGALG00000031735	ENSGALT00000049599	bottom	CD5	CD5 molecule [Source:HGNC Symbol;Acc:HGNC:1685]
ENSGALG00000015902	ENSGALT00000032019	bottom
ENSGALG00000010338	ENSGALT00000016832	bottom
ENSGALG00000005194	ENSGALT00000008343	bottom		CD72 molecule [Source:RefSeq peptide;Acc:NP_990383]
ENSGALG00000044604	ENSGALT00000087789	bottom
ENSGALG00000015461	ENSGALT00000036845	bottom
ENSGALG00000030007	ENSGALT00000085675	bottom
ENSGALG00000006527	ENSGALT00000010551	bottom	CRTAM	cytotoxic and regulatory T-cell molecule [Source:HGNC Symbol;Acc:HGNC:24313]
ENSGALG00000024020	ENSGALT00000040519	bottom
PC2
Ensembl Gene ID	Ensemble Transcript ID	Loading	Gene Name	Description
ENSGALG00000028570	ENSGALT00000044844	top
ENSGALG00000031164	ENSGALT00000068056	top	WFDC2	WAP four-disulfide core domain 2 [Source:HGNC Symbol;Acc:HGNC:15939]
ENSGALG00000010494	ENSGALT00000017089	top	SLC5A9	solute carrier family 5 member 9 [Source:HGNC Symbol;Acc:HGNC:22146]
ENSGALG00000030002	ENSGALT00000080267	top	KRT18	keratin 18 [Source:HGNC Symbol;Acc:HGNC:6430]
ENSGALG00000034868	ENSGALT00000070141	top	otokeratin	keratin 7 [Source:HGNC Symbol;Acc:HGNC:6445]
ENSGALG00000044580	ENSGALT00000086028	top
ENSGALG00000045510	ENSGALT00000089626	top
ENSGALG00000003374	ENSGALT00000005333	top	ESRP2	Epithelial splicing regulatory protein 2 [Source:UniProtKB/Swiss-Prot;Acc:Q5ZLR4]
ENSGALG00000002097	ENSGALT00000003270	top		Gallus gallus epididymal protein-like (LOC415324), mRNA. [Source:RefSeq mRNA;Acc:NM_001193276]
ENSGALG00000038584	ENSGALT00000071079	top
ENSGALG00000014505	ENSGALT00000023416	top	FGFBP1	fibroblast growth factor binding protein 1 [Source:HGNC Symbol;Acc:HGNC:19695]
ENSGALG00000005763	ENSGALT00000009258	top	VILL	villin like [Source:HGNC Symbol;Acc:HGNC:30906]
ENSGALG00000035867	ENSGALT00000054122	top	ELF5	E74 like ETS transcription factor 5 [Source:HGNC Symbol;Acc:HGNC:3320]
ENSGALG00000001885	ENSGALT00000002921	top
ENSGALG00000004260	ENSGALT00000006774	top	PKP3	plakophilin 3 [Source:HGNC Symbol;Acc:HGNC:9025]
ENSGALG00000041921	ENSGALT00000055214	top	CWH43	cell wall biogenesis 43 C-terminal homolog [Source:HGNC Symbol;Acc:HGNC:26133]
ENSGALG00000003553	ENSGALT00000005620	top	ABCA12	ATP binding cassette subfamily A member 12 [Source:HGNC Symbol;Acc:HGNC:14637]
ENSGALG00000043909	ENSGALT00000087331	top	MSMB	microseminoprotein beta [Source:HGNC Symbol;Acc:HGNC:7372]
ENSGALG00000012790	ENSGALT00000020869	top	DSP	desmoplakin [Source:HGNC Symbol;Acc:HGNC:3052]
ENSGALG00000008424	ENSGALT00000040245	top	CALML3	calmodulin like 3 [Source:HGNC Symbol;Acc:HGNC:1452]
ENSGALG00000010825	ENSGALT00000017599	top	AGR2	anterior gradient 2, protein disulphide isomerase family member [Source:HGNC Symbol;Acc:HGNC:328]
ENSGALG00000030886	ENSGALT00000053882	top	PTGDS	prostaglandin D2 synthase [Source:HGNC Symbol;Acc:HGNC:9592]
ENSGALG00000031496	ENSGALT00000005545	top
ENSGALG00000032672	ENSGALT00000080474	top	KRT5
ENSGALG00000027490	ENSGALT00000043155	top
ENSGALG00000038022	ENSGALT00000069481	bottom	COL22A1	collagen, type XXII, alpha 1 precursor [Source:RefSeq peptide;Acc:NP_001132911]
ENSGALG00000007831	ENSGALT00000012707	bottom	TLX1	T-cell leukemia homeobox 1 [Source:HGNC Symbol;Acc:HGNC:5056]
ENSGALG00000001080	ENSGALT00000001616	bottom	NR5A1	nuclear receptor subfamily 5 group A member 1 [Source:HGNC Symbol;Acc:HGNC:7983]
ENSGALG00000009601	ENSGALT00000038787	bottom	NELL2	neural EGFL like 2 [Source:HGNC Symbol;Acc:HGNC:7751]
ENSGALG00000008741	ENSGALT00000031979	bottom	PROKR2	prokineticin receptor 2 [Source:RefSeq peptide;Acc:NP_001138701]
ENSGALG00000007466	ENSGALT00000012072	bottom	EDNRB2	endothelin receptor B subtype 2 precursor [Source:RefSeq peptide;Acc:NP_989451]
ENSGALG00000010935	ENSGALT00000017794	bottom	PTPRQ	protein tyrosine phosphatase, receptor type Q [Source:HGNC Symbol;Acc:HGNC:9679]
ENSGALG00000017044	ENSGALT00000030118	bottom	TRPC4	transient receptor potential cation channel subfamily C member 4 [Source:HGNC Symbol;Acc:HGNC:12336]
ENSGALG00000009100	ENSGALT00000014813	bottom	FSHR	follicle-stimulating hormone receptor precursor [Source:RefSeq peptide;Acc:NP_990410]
ENSGALG00000027198	ENSGALT00000045548	bottom	TMEM47	transmembrane protein 47 [Source:HGNC Symbol;Acc:HGNC:18515]
ENSGALG00000039145	ENSGALT00000061945	bottom	CA8	carbonic anhydrase 8 [Source:HGNC Symbol;Acc:HGNC:1382]
ENSGALG00000002886	ENSGALT00000004551	bottom	NKX2-5	NK2 homeobox 5 [Source:HGNC Symbol;Acc:HGNC:2488]
ENSGALG00000031547	ENSGALT00000064959	bottom
ENSGALG00000005360	ENSGALT00000008605	bottom	CA4	carbonic anhydrase 4 [Source:HGNC Symbol;Acc:HGNC:1375]
ENSGALG00000005975	ENSGALT00000040006	bottom
ENSGALG00000042177	ENSGALT00000080185	bottom	GPR182	G protein-coupled receptor 182 [Source:HGNC Symbol;Acc:HGNC:13708]
ENSGALG00000006220	ENSGALT00000010037	bottom	KCNC1	potassium voltage-gated channel subfamily C member 1 [Source:HGNC Symbol;Acc:HGNC:6233]
ENSGALG00000015568	ENSGALT00000025100	bottom
ENSGALG00000007222	ENSGALT00000011689	bottom	UTS2B	urotensin 2B [Source:HGNC Symbol;Acc:HGNC:30894]
ENSGALG00000033083	ENSGALT00000082746	bottom	ATOH8	atonal bHLH transcription factor 8 [Source:HGNC Symbol;Acc:HGNC:24126]
ENSGALG00000006864	ENSGALT00000011110	bottom
ENSGALG00000002511	ENSGALT00000003960	bottom	SYCP1	synaptonemal complex protein 1 [Source:HGNC Symbol;Acc:HGNC:11487]
ENSGALG00000001416	ENSGALT00000002157	bottom	ADRA1B	adrenoceptor alpha 1B [Source:HGNC Symbol;Acc:HGNC:278]
ENSGALG00000008085	ENSGALT00000013122	bottom	NEFH	neurofilament heavy polypeptide [Source:HGNC Symbol;Acc:HGNC:7737]
ENSGALG00000029024	ENSGALT00000043246	bottom	TCF21	transcription factor 21 [Source:HGNC Symbol;Acc:HGNC:11632]
