# Supplementary material for: What Makes the Harderian Gland Transcriptome Different From Other Chicken Immune Tissues? A Gene Expression Comparative Analysis
Source: Front Physiol. 2018 May 8;9:492. doi: 10.3389/fphys.2018.00492 (PMC5952037; doi:10.3389/fphys.2018.00492)
Supplement: DATA SHEET S2 — For a complete list of the transcripts highly or lowly expressed in the Harderian gland compared to the bursa, thymus, and spleen. [file Data_Sheet_2.XLSX]

## Sheet: rEx values for each transcript
Ensembl Gene ID	Ensembl Trasncript ID	rEx value	Associated Gene Name	Description
ENSGALG00000000003	ENSGALT00000000003	0.642391	PANX2	pannexin 2 [Source:HGNC Symbol;Acc:HGNC:8600]
ENSGALG00000000004	ENSGALT00000000004	0.129792
ENSGALG00000000011	ENSGALT00000000012	0.098997	C10orf88	chromosome 10 open reading frame 88 [Source:HGNC Symbol;Acc:HGNC:25822]
ENSGALG00000012037	ENSGALT00000000022	-0.136312	ARID4A	AT-rich interaction domain 4A [Source:HGNC Symbol;Acc:HGNC:9885]
ENSGALG00000000044	ENSGALT00000000059	12.4108	WFIKKN1	WAP, follistatin/kazal, immunoglobulin, kunitz and netrin domain containing 1 [Source:HGNC Symbol;Acc:HGNC:30912]
ENSGALG00000024357	ENSGALT00000000081	0.696945
ENSGALG00000030569	ENSGALT00000000084	-0.0965311
ENSGALG00000000067	ENSGALT00000000092	-0.000136537	SPR	sepiapterin reductase (7,8-dihydrobiopterin:NADP+ oxidoreductase) [Source:HGNC Symbol;Acc:HGNC:11257]
ENSGALG00000000081	ENSGALT00000000109	-0.26091
ENSGALG00000000086	ENSGALT00000000123	0.1384	TIMM17A	translocase of inner mitochondrial membrane 17 homolog A (yeast) [Source:HGNC Symbol;Acc:HGNC:17315]
ENSGALG00000000091	ENSGALT00000000128	0.0173766	INTS4	integrator complex subunit 4 [Source:HGNC Symbol;Acc:HGNC:25048]
ENSGALG00000000094	ENSGALT00000000132	0.107369	ADIPOR1	adiponectin receptor 1 [Source:HGNC Symbol;Acc:HGNC:24040]
ENSGALG00000000104	ENSGALT00000000143	0.475126
ENSGALG00000000106	ENSGALT00000000145	0.0563684
ENSGALG00000000107	ENSGALT00000000149	1.05957	TRIM7	tripartite motif containing 7 [Source:HGNC Symbol;Acc:HGNC:16278]
ENSGALG00000000109	ENSGALT00000000158	-0.0477229	AFMID	arylformamidase [Source:HGNC Symbol;Acc:HGNC:20910]
ENSGALG00000000115	ENSGALT00000000164	0.375707
ENSGALG00000000120	ENSGALT00000000169	1.76215	BMP10	bone morphogenetic protein 10 [Source:HGNC Symbol;Acc:HGNC:20869]
ENSGALG00000000122	ENSGALT00000000171	0.00382466	GNB2L1	Receptor of activated protein C kinase 1 [Source:UniProtKB/Swiss-Prot;Acc:P63247]
ENSGALG00000028659	ENSGALT00000000183	-0.539776
ENSGALG00000000136	ENSGALT00000000188	-0.0225489	Blec2
ENSGALG00000000137	ENSGALT00000000190	0.119512	SNRPE	Small nuclear ribonucleoprotein E [Source:UniProtKB/Swiss-Prot;Acc:P62303]
ENSGALG00000000142	ENSGALT00000000195	0.418211	CEPT1	choline/ethanolamine phosphotransferase 1 [Source:HGNC Symbol;Acc:HGNC:24289]
ENSGALG00000000146	ENSGALT00000000200	-0.00212214	SUPT6H	SPT6 homolog, histone chaperone [Source:HGNC Symbol;Acc:HGNC:11470]
ENSGALG00000000150	ENSGALT00000000206	0.325547	RPL9	ribosomal protein L9 [Source:HGNC Symbol;Acc:HGNC:10369]
ENSGALG00000000154	ENSGALT00000000210	-0.086153	DENND2D	DENN domain containing 2D [Source:HGNC Symbol;Acc:HGNC:26192]
ENSGALG00000000156	ENSGALT00000000212	-0.075366	BRD2	bromodomain-containing protein 2 [Source:RefSeq peptide;Acc:NP_001025845]
ENSGALG00000000158	ENSGALT00000000214	0.644102
ENSGALG00000000161	ENSGALT00000000217	0.163765	ISOC1	isochorismatase domain containing 1 [Source:HGNC Symbol;Acc:HGNC:24254]
ENSGALG00000000168	ENSGALT00000000224	11.221	ADORA1	Adenosine receptor A1 [Source:UniProtKB/Swiss-Prot;Acc:P49892]
ENSGALG00000000184	ENSGALT00000000240	0.457196	SLC27A6	solute carrier family 27 member 6 [Source:HGNC Symbol;Acc:HGNC:11000]
ENSGALG00000000186	ENSGALT00000000243	0.350715	MTCH1	mitochondrial carrier 1 [Source:HGNC Symbol;Acc:HGNC:17586]
ENSGALG00000000189	ENSGALT00000000247	0.202034
ENSGALG00000000201	ENSGALT00000000267	-0.0924691	PLEKHM1	pleckstrin homology and RUN domain containing M1 [Source:HGNC Symbol;Acc:HGNC:29017]
ENSGALG00000000208	ENSGALT00000000276	0.593746	MCC	mutated in colorectal cancers [Source:HGNC Symbol;Acc:HGNC:6935]
ENSGALG00000000209	ENSGALT00000000277	0.348015	PRNP	Major prion protein homolog [Source:UniProtKB/Swiss-Prot;Acc:P27177]
ENSGALG00000000215	ENSGALT00000000283	-0.0130203	DCP2	decapping mRNA 2 [Source:HGNC Symbol;Acc:HGNC:24452]
ENSGALG00000000217	ENSGALT00000000287	-0.152064	PPFIA4	PTPRF interacting protein alpha 4 [Source:HGNC Symbol;Acc:HGNC:9248]
ENSGALG00000000218	ENSGALT00000000294	0.233629
ENSGALG00000000225	ENSGALT00000000303	-0.330432
ENSGALG00000000226	ENSGALT00000000304	0.0683664	TMEM9	transmembrane protein 9 [Source:HGNC Symbol;Acc:HGNC:18823]
ENSGALG00000000227	ENSGALT00000000305	0.482283	DPYSL2	Dihydropyrimidinase-related protein 2 [Source:UniProtKB/Swiss-Prot;Acc:Q90635]
ENSGALG00000000234	ENSGALT00000000313	1.4482	EPB41L4A	erythrocyte membrane protein band 4.1 like 4A [Source:HGNC Symbol;Acc:HGNC:13278]
ENSGALG00000000239	ENSGALT00000000318	0.52289
ENSGALG00000000241	ENSGALT00000000320	0.140082	STARD4	StAR related lipid transfer domain containing 4 [Source:HGNC Symbol;Acc:HGNC:18058]
ENSGALG00000000242	ENSGALT00000000321	1.15061	EBF2	early B-cell factor 2 [Source:HGNC Symbol;Acc:HGNC:19090]
ENSGALG00000000243	ENSGALT00000000322	-0.156049	RDM1	RAD52 motif containing 1 [Source:HGNC Symbol;Acc:HGNC:19950]
ENSGALG00000000244	ENSGALT00000000323	2.34859	CAMK4	calcium/calmodulin-dependent protein kinase type IV [Source:RefSeq peptide;Acc:NP_001029985]
ENSGALG00000000247	ENSGALT00000000326	0.138165	WDR36	WD repeat-containing protein 36 [Source:RefSeq peptide;Acc:NP_001038099]
ENSGALG00000000249	ENSGALT00000000328	-0.0948589		Somatotropin [Source:UniProtKB/Swiss-Prot;Acc:P08998]
ENSGALG00000000251	ENSGALT00000000330	-0.255282	CD79B	CD79b molecule [Source:HGNC Symbol;Acc:HGNC:1699]
ENSGALG00000000253	ENSGALT00000000332	0.131115	SLC25A46	Solute carrier family 25 member 46 [Source:UniProtKB/Swiss-Prot;Acc:Q5ZIG3]
ENSGALG00000000255	ENSGALT00000000334	0.272154	MAN2A1	mannosidase alpha class 2A member 1 [Source:HGNC Symbol;Acc:HGNC:6824]
ENSGALG00000000259	ENSGALT00000000339	0.0195383	PSMF1	proteasome inhibitor subunit 1 [Source:HGNC Symbol;Acc:HGNC:9571]
ENSGALG00000000264	ENSGALT00000000344	0.0812571
ENSGALG00000000273	ENSGALT00000000359	0.184847	FER	FER tyrosine kinase [Source:HGNC Symbol;Acc:HGNC:3655]
ENSGALG00000000274	ENSGALT00000000361	11.5691		growth hormone releasing hormone receptor precursor [Source:RefSeq peptide;Acc:NP_001098428]
ENSGALG00000000275	ENSGALT00000000362	0.103174	KCTD9	potassium channel tetramerization domain containing 9 [Source:HGNC Symbol;Acc:HGNC:22401]
ENSGALG00000000276	ENSGALT00000000365	0.0385039	FBXL17	F-box and leucine rich repeat protein 17 [Source:HGNC Symbol;Acc:HGNC:13615]
ENSGALG00000000277	ENSGALT00000000366	0.335819	GnRH-I	Progonadoliberin-1 Gonadoliberin-1 GnRH-associated peptide 1 [Source:UniProtKB/Swiss-Prot;Acc:P37042]
ENSGALG00000000293	ENSGALT00000000384	0.180227
ENSGALG00000000296	ENSGALT00000000388	0.0894224	PCNX1	pecanex homolog 1 (Drosophila) [Source:HGNC Symbol;Acc:HGNC:19740]
ENSGALG00000000309	ENSGALT00000000410	1.67449
ENSGALG00000000311	ENSGALT00000000413	0.27116
ENSGALG00000000313	ENSGALT00000000419	2.66759	TNNI1	troponin I1, slow skeletal type [Source:HGNC Symbol;Acc:HGNC:11945]
ENSGALG00000000317	ENSGALT00000000423	1.0583	NEFM	neurofilament, medium polypeptide [Source:HGNC Symbol;Acc:HGNC:7734]
ENSGALG00000000318	ENSGALT00000000424	0.219784	CSRP1	Cysteine and glycine-rich protein 1 [Source:UniProtKB/Swiss-Prot;Acc:P67966]
ENSGALG00000000337	ENSGALT00000000452	1.06646	CTXN1	cortexin 1 [Source:HGNC Symbol;Acc:HGNC:31108]
ENSGALG00000000341	ENSGALT00000000457	0
ENSGALG00000000349	ENSGALT00000000469	0.070877	PSMC5	proteasome 26S subunit, ATPase 5 [Source:HGNC Symbol;Acc:HGNC:9552]
ENSGALG00000000352	ENSGALT00000000472	0.102769	TIMM44	translocase of inner mitochondrial membrane 44 [Source:HGNC Symbol;Acc:HGNC:17316]
ENSGALG00000000357	ENSGALT00000000481	0.437021
ENSGALG00000000364	ENSGALT00000000496	1.16746	STC1	stanniocalcin 1 [Source:HGNC Symbol;Acc:HGNC:11373]
ENSGALG00000000367	ENSGALT00000000499	1.03627	ASIC2	acid sensing ion channel subunit 2 [Source:HGNC Symbol;Acc:HGNC:99]
ENSGALG00000000371	ENSGALT00000000503	11.8647
ENSGALG00000000377	ENSGALT00000000510	-0.0604276	HNRNPM	heterogeneous nuclear ribonucleoprotein M [Source:RefSeq peptide;Acc:NP_001026103]
ENSGALG00000000378	ENSGALT00000000518	0.313841
ENSGALG00000000379	ENSGALT00000000519	-0.015609
ENSGALG00000000390	ENSGALT00000000531	0.130387	ENTPD4	ectonucleoside triphosphate diphosphohydrolase 4 [Source:HGNC Symbol;Acc:HGNC:14573]
ENSGALG00000000394	ENSGALT00000000539	-0.0425589	SLC6A17	solute carrier family 6 member 17 [Source:HGNC Symbol;Acc:HGNC:31399]
ENSGALG00000000399	ENSGALT00000000544	1.06719	DUSP28	dual specificity phosphatase 28 [Source:RefSeq peptide;Acc:NP_001258456]
ENSGALG00000000400	ENSGALT00000000545	0.50261
ENSGALG00000000401	ENSGALT00000000546	-0.0621121	RBM15	RNA binding motif protein 15 [Source:HGNC Symbol;Acc:HGNC:14959]
ENSGALG00000000402	ENSGALT00000000548	0.272408	LOXL2	lysyl oxidase like 2 [Source:HGNC Symbol;Acc:HGNC:6666]
ENSGALG00000000404	ENSGALT00000000550	0.0492052	COPS2	COP9 signalosome complex subunit 2 [Source:RefSeq peptide;Acc:NP_001026767]
ENSGALG00000000406	ENSGALT00000000553	0.978256
ENSGALG00000000407	ENSGALT00000000555	0.67007
ENSGALG00000000408	ENSGALT00000000556	0.0828247	LSM7	LSM7 homolog, U6 small nuclear RNA and mRNA degradation associated [Source:HGNC Symbol;Acc:HGNC:20470]
ENSGALG00000000409	ENSGALT00000000557	0.110616	CHMP7	Charged multivesicular body protein 7 [Source:UniProtKB/Swiss-Prot;Acc:Q5ZJB7]
ENSGALG00000000410	ENSGALT00000000559	0.00722347	TLK2	tousled like kinase 2 [Source:HGNC Symbol;Acc:HGNC:11842]
ENSGALG00000000417	ENSGALT00000000570	0.154343	SLC16A4	solute carrier family 16 member 4 [Source:HGNC Symbol;Acc:HGNC:10925]
ENSGALG00000000419	ENSGALT00000000572	0.779271
ENSGALG00000000428	ENSGALT00000000584	0.090946
ENSGALG00000000430	ENSGALT00000000587	0.195378	SPPL2B	signal peptide peptidase like 2B [Source:HGNC Symbol;Acc:HGNC:30627]
ENSGALG00000000437	ENSGALT00000000594	11.4722
ENSGALG00000000438	ENSGALT00000000595	0.0096963	ERMP1	endoplasmic reticulum metallopeptidase 1 [Source:HGNC Symbol;Acc:HGNC:23703]
ENSGALG00000000441	ENSGALT00000000598	1.19804	KCNA10	Potassium voltage-gated channel subfamily A member 10 [Source:UniProtKB/Swiss-Prot;Acc:Q7T199]
ENSGALG00000000442	ENSGALT00000000599	0.205011	KCNA2	potassium voltage-gated channel subfamily A member 2 [Source:HGNC Symbol;Acc:HGNC:6220]
ENSGALG00000000451	ENSGALT00000000612	2.00931	MEIG1	meiosis/spermiogenesis associated 1 [Source:HGNC Symbol;Acc:HGNC:23429]
ENSGALG00000000458	ENSGALT00000000620	0.457771	TMPRSS9	transmembrane protease, serine 9 [Source:HGNC Symbol;Acc:HGNC:30079]
ENSGALG00000000461	ENSGALT00000000627	0.584223	MRC2	mannose receptor C type 2 [Source:HGNC Symbol;Acc:HGNC:16875]
ENSGALG00000000466	ENSGALT00000000635	-0.65663	LCK	LCK proto-oncogene, Src family tyrosine kinase [Source:HGNC Symbol;Acc:HGNC:6524]
ENSGALG00000000469	ENSGALT00000000639	1.23424	ADRA1A	adrenoceptor alpha 1A [Source:HGNC Symbol;Acc:HGNC:277]
ENSGALG00000000470	ENSGALT00000000640	-0.0560278	LMNB2	lamin B2 [Source:HGNC Symbol;Acc:HGNC:6638]
ENSGALG00000000477	ENSGALT00000000647	11.4976
ENSGALG00000000478	ENSGALT00000000648	0.385612
ENSGALG00000000483	ENSGALT00000000663	11.4137
ENSGALG00000000497	ENSGALT00000000680	-0.311094
ENSGALG00000000510	ENSGALT00000000697	0.0230165	DCAF7	DDB1 and CUL4 associated factor 7 [Source:HGNC Symbol;Acc:HGNC:30915]
ENSGALG00000000513	ENSGALT00000000702	-0.0472231	ZNF276	zinc finger protein 276 [Source:HGNC Symbol;Acc:HGNC:23330]
ENSGALG00000000518	ENSGALT00000000712	-0.170292	KLHL12	kelch like family member 12 [Source:HGNC Symbol;Acc:HGNC:19360]
ENSGALG00000000523	ENSGALT00000000721	-0.106814	STK38	serine/threonine kinase 38 [Source:HGNC Symbol;Acc:HGNC:17847]
ENSGALG00000000528	ENSGALT00000000728	-0.013648
ENSGALG00000000533	ENSGALT00000000735	0.363105	SRSF3	serine and arginine rich splicing factor 3 [Source:HGNC Symbol;Acc:HGNC:10785]
ENSGALG00000000535	ENSGALT00000000739	-0.103574	ERRFI1	ERBB receptor feedback inhibitor 1 [Source:HGNC Symbol;Acc:HGNC:18185]
ENSGALG00000000538	ENSGALT00000000743	-0.0673416
ENSGALG00000000541	ENSGALT00000000748	0.0432561
ENSGALG00000000542	ENSGALT00000000749	-0.0560922	ZNF593	zinc finger protein 593 [Source:HGNC Symbol;Acc:HGNC:30943]
ENSGALG00000000545	ENSGALT00000000757	1.28706	REN	renin [Source:HGNC Symbol;Acc:HGNC:9958]
ENSGALG00000000556	ENSGALT00000000772	11.221
ENSGALG00000000557	ENSGALT00000000773	0.55037	ETNK2	ethanolamine kinase 2 [Source:HGNC Symbol;Acc:HGNC:25575]
ENSGALG00000000558	ENSGALT00000000776	0.48237	SLC1A6	solute carrier family 1 member 6 [Source:HGNC Symbol;Acc:HGNC:10944]
ENSGALG00000000560	ENSGALT00000000779	0.92986
ENSGALG00000000564	ENSGALT00000000783	0.660542	CCDC47	coiled-coil domain containing 47 [Source:HGNC Symbol;Acc:HGNC:24856]
ENSGALG00000000568	ENSGALT00000000792	0.00214003
ENSGALG00000000573	ENSGALT00000000797	0.166597	PER3	period circadian clock 3 [Source:HGNC Symbol;Acc:HGNC:8847]
ENSGALG00000000576	ENSGALT00000000804	0.0282872	RRNAD1	ribosomal RNA adenine dimethylase domain containing 1 [Source:HGNC Symbol;Acc:HGNC:24273]
ENSGALG00000000577	ENSGALT00000000806	-0.0245425	RANBP3	RAN binding protein 3 [Source:HGNC Symbol;Acc:HGNC:9850]
ENSGALG00000000581	ENSGALT00000000811	0.00471816	DDX42	DEAD-box helicase 42 [Source:HGNC Symbol;Acc:HGNC:18676]
ENSGALG00000000583	ENSGALT00000000813	0.147938	SOX13	SRY-box 13 [Source:HGNC Symbol;Acc:HGNC:11192]
ENSGALG00000000584	ENSGALT00000000815	0.383041
ENSGALG00000000589	ENSGALT00000000824	-0.253928
ENSGALG00000000593	ENSGALT00000000829	11.2137
ENSGALG00000000596	ENSGALT00000000832	0.0196168	CDC27	cell division cycle 27 [Source:HGNC Symbol;Acc:HGNC:1728]
ENSGALG00000000599	ENSGALT00000000837	0.118956	2018-03-02	membrane associated ring-CH-type finger 2 [Source:HGNC Symbol;Acc:HGNC:28038]
ENSGALG00000000603	ENSGALT00000000842	0.265118	KANSL1	KAT8 regulatory NSL complex subunit 1 [Source:HGNC Symbol;Acc:HGNC:24565]
ENSGALG00000000604	ENSGALT00000000845	-0.118969
ENSGALG00000000607	ENSGALT00000000849	1.4283	GPR37L1	G protein-coupled receptor 37 like 1 [Source:HGNC Symbol;Acc:HGNC:14923]
ENSGALG00000000611	ENSGALT00000000864	0.0369068	PPP1R15B	protein phosphatase 1 regulatory subunit 15B [Source:HGNC Symbol;Acc:HGNC:14951]
ENSGALG00000000613	ENSGALT00000000866	0.0955222	RAB11B	RAB11B, member RAS oncogene family [Source:HGNC Symbol;Acc:HGNC:9761]
ENSGALG00000000618	ENSGALT00000000876	11.1388	ZCCHC17	zinc finger CCHC-type containing 17 [Source:HGNC Symbol;Acc:HGNC:30246]
ENSGALG00000000619	ENSGALT00000000877	0.201202	ANGPTL4	angiopoietin like 4 [Source:HGNC Symbol;Acc:HGNC:16039]
ENSGALG00000000625	ENSGALT00000000887	0.0971553	MAPT
ENSGALG00000000629	ENSGALT00000000895	0.815928
ENSGALG00000000630	ENSGALT00000000896	11.3033	HAS3	hyaluronan synthase 3 [Source:HGNC Symbol;Acc:HGNC:4820]
ENSGALG00000000636	ENSGALT00000000908	0.133862	MDM4	MDM4, p53 regulator [Source:HGNC Symbol;Acc:HGNC:6974]
ENSGALG00000000637	ENSGALT00000000909	-0.0210729	ZBTB48	zinc finger and BTB domain containing 48 [Source:HGNC Symbol;Acc:HGNC:4930]
ENSGALG00000000638	ENSGALT00000000910	0	UTP4	UTP4, small subunit processome component [Source:HGNC Symbol;Acc:HGNC:1983]
ENSGALG00000000639	ENSGALT00000000911	0.764599	LRRN2	leucine rich repeat neuronal 2 [Source:HGNC Symbol;Acc:HGNC:16914]
ENSGALG00000000645	ENSGALT00000000918	1.03681
ENSGALG00000000650	ENSGALT00000000923	0	NIP7	NIP7, nucleolar pre-rRNA processing protein [Source:HGNC Symbol;Acc:HGNC:24328]
ENSGALG00000000653	ENSGALT00000000928	1.71145	CNTN2	contactin 2 [Source:HGNC Symbol;Acc:HGNC:2172]
ENSGALG00000000654	ENSGALT00000000929	11.491
ENSGALG00000000657	ENSGALT00000000932	-0.0662356
ENSGALG00000000660	ENSGALT00000000935	0.189354	CYB5B	cytochrome b5 type B [Source:HGNC Symbol;Acc:HGNC:24374]
ENSGALG00000000667	ENSGALT00000000942	0.0667034	EDN2	endothelin 2 [Source:HGNC Symbol;Acc:HGNC:3177]
ENSGALG00000000668	ENSGALT00000000943	-0.0201225	RBBP5	RB binding protein 5, histone lysine methyltransferase complex subunit [Source:HGNC Symbol;Acc:HGNC:9888]
ENSGALG00000000674	ENSGALT00000000956	0.177119	MYO1D	myosin ID [Source:HGNC Symbol;Acc:HGNC:7598]
ENSGALG00000000678	ENSGALT00000000960	0.285183	CITED4	Cbp/p300-interacting transactivator 3 [Source:UniProtKB/Swiss-Prot;Acc:Q9I8K7]
ENSGALG00000000681	ENSGALT00000000963	0.0317118	PAK1	p21 (RAC1) activated kinase 1 [Source:HGNC Symbol;Acc:HGNC:8590]
ENSGALG00000000684	ENSGALT00000000967	0.594513	KLHDC8A	kelch domain containing 8A [Source:HGNC Symbol;Acc:HGNC:25573]
ENSGALG00000000690	ENSGALT00000000973	0.194871	GDPD4	glycerophosphodiester phosphodiesterase domain containing 4 [Source:HGNC Symbol;Acc:HGNC:24849]
ENSGALG00000000692	ENSGALT00000000975	0.748018	CDK18	cyclin dependent kinase 18 [Source:HGNC Symbol;Acc:HGNC:8751]
ENSGALG00000000693	ENSGALT00000000977	-0.0521481	NOB1	NIN1/PSMD8 binding protein 1 homolog [Source:HGNC Symbol;Acc:HGNC:29540]
ENSGALG00000000695	ENSGALT00000000983	0.689688	MFSD4A	major facilitator superfamily domain containing 4A [Source:HGNC Symbol;Acc:HGNC:25433]
ENSGALG00000000699	ENSGALT00000000991	-0.102012	WWP2	WW domain containing E3 ubiquitin protein ligase 2 [Source:HGNC Symbol;Acc:HGNC:16804]
ENSGALG00000000707	ENSGALT00000001001	0.0706784	PSMD7	proteasome 26S subunit, non-ATPase 7 [Source:HGNC Symbol;Acc:HGNC:9565]
ENSGALG00000000708	ENSGALT00000001004	0.00839631	NUCKS1	nuclear casein kinase and cyclin dependent kinase substrate 1 [Source:HGNC Symbol;Acc:HGNC:29923]
ENSGALG00000000712	ENSGALT00000001008	-0.0860311	RAB29	RAB29, member RAS oncogene family [Source:HGNC Symbol;Acc:HGNC:9789]
ENSGALG00000000713	ENSGALT00000001009	-0.118911	ZFHX3	zinc finger homeobox 3 [Source:HGNC Symbol;Acc:HGNC:777]
ENSGALG00000000719	ENSGALT00000001015	0.164104	RPL22	60S ribosomal protein L22 [Source:UniProtKB/Swiss-Prot;Acc:Q98TF8]
ENSGALG00000000720	ENSGALT00000001016	-0.123535
ENSGALG00000000721	ENSGALT00000001018	0.23656	SLC41A1	solute carrier family 41 member 1 [Source:HGNC Symbol;Acc:HGNC:19429]
ENSGALG00000000722	ENSGALT00000001022	0.63951
ENSGALG00000000723	ENSGALT00000001026	0.0318207	STX12	syntaxin 12 [Source:HGNC Symbol;Acc:HGNC:11430]
ENSGALG00000000724	ENSGALT00000001027	-0.0384336	PM20D1	peptidase M20 domain containing 1 [Source:HGNC Symbol;Acc:HGNC:26518]
ENSGALG00000000726	ENSGALT00000001029	0.0327235	ELAVL1	ELAV like RNA binding protein 1 [Source:HGNC Symbol;Acc:HGNC:3312]
ENSGALG00000000729	ENSGALT00000001032	0.528917	PPP1R8	protein phosphatase 1 regulatory subunit 8 [Source:HGNC Symbol;Acc:HGNC:9296]
ENSGALG00000000734	ENSGALT00000001050	0.35011
ENSGALG00000000736	ENSGALT00000001052	-0.427412	MATK	megakaryocyte-associated tyrosine kinase [Source:HGNC Symbol;Acc:HGNC:6906]
ENSGALG00000000737	ENSGALT00000001053	0.244922	SMPDL3B	sphingomyelin phosphodiesterase acid like 3B [Source:HGNC Symbol;Acc:HGNC:21416]
ENSGALG00000021451	ENSGALT00000001061	0.307763
ENSGALG00000021450	ENSGALT00000001064	11.4938
ENSGALG00000000745	ENSGALT00000001070	1.43098	SLC26A9	solute carrier family 26 member 9 [Source:HGNC Symbol;Acc:HGNC:14469]
ENSGALG00000000748	ENSGALT00000001087	0.311452	TJP3	tight junction protein 3 [Source:HGNC Symbol;Acc:HGNC:11829]
ENSGALG00000000761	ENSGALT00000001106	0.457494	TSKU	Tsukushin [Source:UniProtKB/Swiss-Prot;Acc:Q65Z91]
ENSGALG00000012833	ENSGALT00000001110	0.00382717	VPS33B	VPS33B, late endosome and lysosome associated [Source:HGNC Symbol;Acc:HGNC:12712]
ENSGALG00000000776	ENSGALT00000001123	0.228948
ENSGALG00000000777	ENSGALT00000001127	0.0347031	EYA3	EYA transcriptional coactivator and phosphatase 3 [Source:HGNC Symbol;Acc:HGNC:3521]
ENSGALG00000000783	ENSGALT00000001134	-0.239028	PTAFR	platelet activating factor receptor [Source:HGNC Symbol;Acc:HGNC:9582]
ENSGALG00000000784	ENSGALT00000001137	0.30627	PIPKIgamma87	phosphatidylinositol-4-phosphate 5-kinase type 1 gamma [Source:HGNC Symbol;Acc:HGNC:8996]
ENSGALG00000000785	ENSGALT00000001138	0.265927	HYAL1	hyaluronoglucosaminidase 1 [Source:HGNC Symbol;Acc:HGNC:5320]
ENSGALG00000000786	ENSGALT00000001140	11.1393	CTSE	cathepsin E [Source:HGNC Symbol;Acc:HGNC:2530]
ENSGALG00000000790	ENSGALT00000001147	0.0666111	DNAJC8	DnaJ heat shock protein family (Hsp40) member C8 [Source:HGNC Symbol;Acc:HGNC:15470]
ENSGALG00000000795	ENSGALT00000001153	-0.283901	MFSD12	major facilitator superfamily domain containing 12 [Source:HGNC Symbol;Acc:HGNC:28299]
ENSGALG00000000802	ENSGALT00000001163	1.74847	DHODH	dihydroorotate dehydrogenase (quinone) [Source:HGNC Symbol;Acc:HGNC:2867]
ENSGALG00000000803	ENSGALT00000001164	12.4789
ENSGALG00000000806	ENSGALT00000001168	1.78702	LINGO3	leucine rich repeat and Ig domain containing 3 [Source:HGNC Symbol;Acc:HGNC:21206]
ENSGALG00000000808	ENSGALT00000001170	11.491
ENSGALG00000000816	ENSGALT00000001189	0.0445147
ENSGALG00000000817	ENSGALT00000001191	0.0689873	ZNF821	zinc finger protein 821 [Source:HGNC Symbol;Acc:HGNC:28043]
ENSGALG00000000818	ENSGALT00000001192	0.93047	LRRC32	leucine rich repeat containing 32 [Source:HGNC Symbol;Acc:HGNC:4161]
ENSGALG00000000820	ENSGALT00000001194	0.92249	HTR1D	5-hydroxytryptamine receptor 1D [Source:HGNC Symbol;Acc:HGNC:5289]
ENSGALG00000000824	ENSGALT00000001199	0.321816
ENSGALG00000021679	ENSGALT00000001207	-0.118369	SF3A2	splicing factor 3a subunit 2 [Source:HGNC Symbol;Acc:HGNC:10766]
ENSGALG00000000830	ENSGALT00000001212	0.0514251	EMSY	EMSY, BRCA2 interacting transcriptional repressor [Source:HGNC Symbol;Acc:HGNC:18071]
ENSGALG00000000836	ENSGALT00000001226	-0.152694	RFX5	regulatory factor X5 [Source:HGNC Symbol;Acc:HGNC:9986]
ENSGALG00000000838	ENSGALT00000001229	-0.028685	THAP12	THAP domain containing 12 [Source:HGNC Symbol;Acc:HGNC:9440]
ENSGALG00000000839	ENSGALT00000001231	0.851633	WNT11	Protein Wnt-11 [Source:UniProtKB/Swiss-Prot;Acc:P49339]
ENSGALG00000000843	ENSGALT00000001236	0.0413403	DOT1L	DOT1 like histone lysine methyltransferase [Source:HGNC Symbol;Acc:HGNC:24948]
ENSGALG00000000848	ENSGALT00000001245	0.0121635	AP1G1	AP-1 complex subunit gamma-1 [Source:RefSeq peptide;Acc:NP_001006132]
ENSGALG00000000855	ENSGALT00000001253	11.1641	ZMPSTE24	zinc metallopeptidase STE24 [Source:HGNC Symbol;Acc:HGNC:12877]
ENSGALG00000000856	ENSGALT00000001255	0.0567491	EIF2D	eukaryotic translation initiation factor 2D [Source:HGNC Symbol;Acc:HGNC:6583]
ENSGALG00000000857	ENSGALT00000001256	0.612978	NMT1	N-myristoyltransferase 1 [Source:HGNC Symbol;Acc:HGNC:7857]
ENSGALG00000000862	ENSGALT00000001264	0.0356907	RLF	rearranged L-myc fusion [Source:HGNC Symbol;Acc:HGNC:10025]
ENSGALG00000000863	ENSGALT00000001265	0.306569	DYRK3	dual specificity tyrosine phosphorylation regulated kinase 3 [Source:HGNC Symbol;Acc:HGNC:3094]
ENSGALG00000000864	ENSGALT00000001266	0.0694099	FBXW2	F-box and WD repeat domain containing 2 [Source:HGNC Symbol;Acc:HGNC:13608]
ENSGALG00000018415	ENSGALT00000001277	11.4726
ENSGALG00000000875	ENSGALT00000001289	-0.015613	PHLPP2	PH domain and leucine rich repeat protein phosphatase 2 [Source:HGNC Symbol;Acc:HGNC:29149]
ENSGALG00000000881	ENSGALT00000001295	-0.00945969	GPATCH3	G-patch domain containing 3 [Source:HGNC Symbol;Acc:HGNC:25720]
ENSGALG00000000883	ENSGALT00000001297	0.161101	MAPKAPK2	mitogen-activated protein kinase-activated protein kinase 2 [Source:HGNC Symbol;Acc:HGNC:6887]
ENSGALG00000000884	ENSGALT00000001298	0.41629	CXXC5	CXXC finger protein 5 [Source:HGNC Symbol;Acc:HGNC:26943]
ENSGALG00000000892	ENSGALT00000001312	0.188668	IL10	Interleukin-10 [Source:UniProtKB/Swiss-Prot;Acc:Q6A2H4]
ENSGALG00000000893	ENSGALT00000001314	1.30517	TAT	tyrosine aminotransferase [Source:HGNC Symbol;Acc:HGNC:11573]
ENSGALG00000000894	ENSGALT00000001315	0.81382	APCDD1	Protein APCDD1 [Source:UniProtKB/Swiss-Prot;Acc:Q5R2I8]
ENSGALG00000000895	ENSGALT00000001317	-0.0505474	NUDC	nuclear distribution C, dynein complex regulator [Source:HGNC Symbol;Acc:HGNC:8045]
ENSGALG00000000901	ENSGALT00000001323	12.0853	CHST4	carbohydrate sulfotransferase 4 [Source:HGNC Symbol;Acc:HGNC:1972]
ENSGALG00000000902	ENSGALT00000001324	0.777165	KDF1	keratinocyte differentiation factor 1 [Source:HGNC Symbol;Acc:HGNC:26624]
ENSGALG00000000907	ENSGALT00000001334	0.0683984	KARS	lysyl-tRNA synthetase [Source:HGNC Symbol;Acc:HGNC:6215]
ENSGALG00000000908	ENSGALT00000001336	0.139864	ADAT1	adenosine deaminase, tRNA specific 1 [Source:HGNC Symbol;Acc:HGNC:228]
ENSGALG00000000909	ENSGALT00000001337	0.771238	GFAP	glial fibrillary acidic protein [Source:HGNC Symbol;Acc:HGNC:4235]
ENSGALG00000000911	ENSGALT00000001340	12.3713	IL19	interleukin 19 [Source:HGNC Symbol;Acc:HGNC:5990]
ENSGALG00000000913	ENSGALT00000001342	1.03424
ENSGALG00000000914	ENSGALT00000001343	-10.7964
ENSGALG00000000918	ENSGALT00000001352	0.205491
ENSGALG00000000919	ENSGALT00000001353	1.01562	PIGR	polymeric immunoglobulin receptor [Source:HGNC Symbol;Acc:HGNC:8968]
ENSGALG00000000920	ENSGALT00000001354	0.584462	CGN	cingulin [Source:HGNC Symbol;Acc:HGNC:17429]
ENSGALG00000000934	ENSGALT00000001372	-0.0143485	ZBTB43	zinc finger and BTB domain containing 43 [Source:HGNC Symbol;Acc:HGNC:17908]
ENSGALG00000021443	ENSGALT00000001383	-0.0275812	PANX3	pannexin 3 [Source:HGNC Symbol;Acc:HGNC:20573]
ENSGALG00000000943	ENSGALT00000001392	0.1267	WDTC1	WD and tetratricopeptide repeats 1 [Source:HGNC Symbol;Acc:HGNC:29175]
ENSGALG00000000944	ENSGALT00000001394	-0.16699	SUPT4H1	SPT4 homolog, DSIF elongation factor subunit [Source:HGNC Symbol;Acc:HGNC:11467]
ENSGALG00000000949	ENSGALT00000001401	0.312509	HBEGF	Proheparin-binding EGF-like growth factor Heparin-binding EGF-like growth factor [Source:UniProtKB/Swiss-Prot;Acc:Q9W7C5]
ENSGALG00000000950	ENSGALT00000001402	0.101041	MVB12B	multivesicular body subunit 12B [Source:HGNC Symbol;Acc:HGNC:23368]
ENSGALG00000000955	ENSGALT00000001409	0.0599108	TMEM222	transmembrane protein 222 [Source:HGNC Symbol;Acc:HGNC:25363]
ENSGALG00000000966	ENSGALT00000001430	0.0983802
ENSGALG00000000972	ENSGALT00000001436	0.207834	PBX3	PBX homeobox 3 [Source:HGNC Symbol;Acc:HGNC:8634]
ENSGALG00000000975	ENSGALT00000001441	0.311936
ENSGALG00000000977	ENSGALT00000001443	0.0643442	MAPKAP1	Target of rapamycin complex 2 subunit MAPKAP1 [Source:UniProtKB/Swiss-Prot;Acc:Q9W6S3]
ENSGALG00000000978	ENSGALT00000001445	0.303115	CEP104	centrosomal protein 104 [Source:HGNC Symbol;Acc:HGNC:24866]
ENSGALG00000000980	ENSGALT00000001448	0.0502456
ENSGALG00000000988	ENSGALT00000001458	-0.0671149	EFTUD2	116 kDa U5 small nuclear ribonucleoprotein component [Source:UniProtKB/Swiss-Prot;Acc:Q5F3X4]
ENSGALG00000000991	ENSGALT00000001463	0.0583426	TAF12	TATA-box binding protein associated factor 12 [Source:HGNC Symbol;Acc:HGNC:11545]
ENSGALG00000000993	ENSGALT00000001466	0.0739174	GAPVD1	GTPase activating protein and VPS9 domains 1 [Source:HGNC Symbol;Acc:HGNC:23375]
ENSGALG00000000994	ENSGALT00000001470	0.0505075
ENSGALG00000000996	ENSGALT00000001472	0.0820779	AP3D1	adaptor related protein complex 3 delta 1 subunit [Source:HGNC Symbol;Acc:HGNC:568]
ENSGALG00000000998	ENSGALT00000001474	0.693324	MTFR1L	mitochondrial fission regulator 1 like [Source:HGNC Symbol;Acc:HGNC:28836]
ENSGALG00000000999	ENSGALT00000001475	0.0680546	ZNF319	zinc finger protein 319 [Source:HGNC Symbol;Acc:HGNC:13644]
ENSGALG00000001000	ENSGALT00000001476	0.224193		78 kDa glucose-regulated protein [Source:UniProtKB/Swiss-Prot;Acc:Q90593]
ENSGALG00000001003	ENSGALT00000001481	0.291392	SEPN1	selenoprotein N, 1 precursor [Source:RefSeq peptide;Acc:NP_001108444]
ENSGALG00000001006	ENSGALT00000001487	-0.105919	TP73	tumor protein p73 [Source:HGNC Symbol;Acc:HGNC:12003]
ENSGALG00000001013	ENSGALT00000001495	-0.0320001	PPP6C	protein phosphatase 6 catalytic subunit [Source:HGNC Symbol;Acc:HGNC:9323]
ENSGALG00000001014	ENSGALT00000001496	0.014275	ARPC5L	actin related protein 2/3 complex subunit 5 like [Source:HGNC Symbol;Acc:HGNC:23366]
ENSGALG00000001019	ENSGALT00000001502	0.0329737	BTBD2	BTB domain containing 2 [Source:HGNC Symbol;Acc:HGNC:15504]
ENSGALG00000001021	ENSGALT00000001507	0.983927	MYOCD	myocardin [Source:HGNC Symbol;Acc:HGNC:16067]
ENSGALG00000001022	ENSGALT00000001509	0.126829	CCDC43	Coiled-coil domain-containing protein 43 [Source:UniProtKB/Swiss-Prot;Acc:Q5ZK95]
ENSGALG00000001025	ENSGALT00000001514	0.0940105	GOLGA1	golgin A1 [Source:HGNC Symbol;Acc:HGNC:4424]
ENSGALG00000001030	ENSGALT00000001527	0.121801	SCAMP4	secretory carrier membrane protein 4 [Source:HGNC Symbol;Acc:HGNC:30385]
ENSGALG00000001035	ENSGALT00000001533	0.894696
ENSGALG00000001036	ENSGALT00000001534	-0.0523772	ELAC2	elaC ribonuclease Z 2 [Source:HGNC Symbol;Acc:HGNC:14198]
ENSGALG00000001037	ENSGALT00000001535	0.0968578	SCAI	suppressor of cancer cell invasion [Source:HGNC Symbol;Acc:HGNC:26709]
ENSGALG00000001038	ENSGALT00000001539	0.00894754	MAN1C1	mannosidase alpha class 1C member 1 [Source:HGNC Symbol;Acc:HGNC:19080]
ENSGALG00000001042	ENSGALT00000001556	0.138248	MTMR4	myotubularin related protein 4 [Source:HGNC Symbol;Acc:HGNC:7452]
ENSGALG00000001048	ENSGALT00000001570	0.223499	OLFML2A	olfactomedin like 2A [Source:HGNC Symbol;Acc:HGNC:27270]
ENSGALG00000001051	ENSGALT00000001574	0.0173709	LDLRAP1	low density lipoprotein receptor adaptor protein 1 [Source:HGNC Symbol;Acc:HGNC:18640]
ENSGALG00000001054	ENSGALT00000001580	0.133119
ENSGALG00000001055	ENSGALT00000001581	0.0428992
ENSGALG00000001058	ENSGALT00000001585	0.253407	ARHGEF16	Rho guanine nucleotide exchange factor 16 [Source:HGNC Symbol;Acc:HGNC:15515]
ENSGALG00000001062	ENSGALT00000001589	0.622918	GGT7	gamma-glutamyltransferase 7 [Source:HGNC Symbol;Acc:HGNC:4259]
ENSGALG00000001067	ENSGALT00000001597	0.107143	TMEM57	transmembrane protein 57 [Source:HGNC Symbol;Acc:HGNC:25572]
ENSGALG00000001080	ENSGALT00000001616	-0.858017	NR5A1	nuclear receptor subfamily 5 group A member 1 [Source:HGNC Symbol;Acc:HGNC:7983]
ENSGALG00000001688	ENSGALT00000001634	0.00662943	2018-09-05	septin 5 [Source:HGNC Symbol;Acc:HGNC:9164]
ENSGALG00000001091	ENSGALT00000001635	0.312028	C1orf116	chromosome 1 open reading frame 116 [Source:HGNC Symbol;Acc:HGNC:28667]
ENSGALG00000001093	ENSGALT00000001637	0.0926368	TCF3	transcription factor 3 [Source:HGNC Symbol;Acc:HGNC:11633]
ENSGALG00000001094	ENSGALT00000001639	-0.314716	ADGRD2	adhesion G protein-coupled receptor D2 [Source:HGNC Symbol;Acc:HGNC:18651]
ENSGALG00000001096	ENSGALT00000001642	0.347719
ENSGALG00000001103	ENSGALT00000001657	0.420456	cpsmb7	proteasome subunit beta 7 [Source:HGNC Symbol;Acc:HGNC:9544]
ENSGALG00000001106	ENSGALT00000001660	-0.0470314
ENSGALG00000001108	ENSGALT00000001662	0.0426383
ENSGALG00000001109	ENSGALT00000001663	0.22266	GTSF1	gametocyte specific factor 1 [Source:HGNC Symbol;Acc:HGNC:26565]
ENSGALG00000001110	ENSGALT00000001666	0.0885713
ENSGALG00000001111	ENSGALT00000001676	0.208029
ENSGALG00000001115	ENSGALT00000001683	1.89073	MMEL1	membrane metalloendopeptidase like 1 [Source:HGNC Symbol;Acc:HGNC:14668]
ENSGALG00000001117	ENSGALT00000001686	0.372881	PFKFB2	6-phosphofructo-2-kinase/fructose-2,6-biphosphatase 2 [Source:HGNC Symbol;Acc:HGNC:8873]
ENSGALG00000001118	ENSGALT00000001687	0.163478	NEK6	NIMA related kinase 6 [Source:HGNC Symbol;Acc:HGNC:7749]
ENSGALG00000001121	ENSGALT00000001690	-0.0175744	SH3GL1	Endophilin-A2 [Source:UniProtKB/Swiss-Prot;Acc:Q8AXV0]
ENSGALG00000001122	ENSGALT00000001691	0.653694	CALN1	calneuron 1 [Source:HGNC Symbol;Acc:HGNC:13248]
ENSGALG00000001126	ENSGALT00000001695	0.179402	CHAF1A	chromatin assembly factor 1 subunit A [Source:HGNC Symbol;Acc:HGNC:1910]
ENSGALG00000001132	ENSGALT00000001704	-10.5898
ENSGALG00000001130	ENSGALT00000001706	0.260109	WBSCR17	Williams-Beuren syndrome chromosome region 17 [Source:HGNC Symbol;Acc:HGNC:16347]
ENSGALG00000015708	ENSGALT00000001712	0.399348	FGFR3	fibroblast growth factor receptor 3 [Source:HGNC Symbol;Acc:HGNC:3690]
ENSGALG00000001143	ENSGALT00000001717	-0.217178	ETS1	ETS proto-oncogene 1, transcription factor [Source:HGNC Symbol;Acc:HGNC:3488]
ENSGALG00000001143	ENSGALT00000001719	-0.0470882	ETS1	ETS proto-oncogene 1, transcription factor [Source:HGNC Symbol;Acc:HGNC:3488]
ENSGALG00000001144	ENSGALT00000001720	0.0451709	ZNF346	zinc finger protein 346 [Source:HGNC Symbol;Acc:HGNC:16403]
ENSGALG00000001146	ENSGALT00000001723	0.0979867	UBXN6	UBX domain protein 6 [Source:HGNC Symbol;Acc:HGNC:14928]
ENSGALG00000001149	ENSGALT00000001727	-0.801795	ADGRG5	adhesion G protein-coupled receptor G5 [Source:HGNC Symbol;Acc:HGNC:19010]
ENSGALG00000001156	ENSGALT00000001736	11.2505	RNF222	ring finger protein 222 [Source:HGNC Symbol;Acc:HGNC:34517]
ENSGALG00000001158	ENSGALT00000001743	-0.00935807	UIMC1	ubiquitin interaction motif containing 1 [Source:HGNC Symbol;Acc:HGNC:30298]
ENSGALG00000001160	ENSGALT00000001745	0.0778005
ENSGALG00000001163	ENSGALT00000001753	0.27212	NDEL1	Gallus gallus nudE neurodevelopment protein 1-like 1 (NDEL1), mRNA. [Source:RefSeq mRNA;Acc:NM_001030696]
ENSGALG00000001165	ENSGALT00000001764	0.124348	PANK4	pantothenate kinase 4 [Source:HGNC Symbol;Acc:HGNC:19366]
ENSGALG00000001167	ENSGALT00000001767	10.9043	KCNJ1	potassium voltage-gated channel subfamily J member 1 [Source:HGNC Symbol;Acc:HGNC:6255]
ENSGALG00000001168	ENSGALT00000001768	0.152045	POLR2C	RNA polymerase II subunit C [Source:HGNC Symbol;Acc:HGNC:9189]
ENSGALG00000001171	ENSGALT00000001774	0.790135	Sema6B	semaphorin 6B [Source:HGNC Symbol;Acc:HGNC:10739]
ENSGALG00000001172	ENSGALT00000001776	0.742628		Probable glutamate receptor [Source:UniProtKB/Swiss-Prot;Acc:P19439]
ENSGALG00000001174	ENSGALT00000001779	-0.0941321	RCC1L	RCC1 like [Source:HGNC Symbol;Acc:HGNC:14948]
ENSGALG00000001175	ENSGALT00000001781	0.0352433
ENSGALG00000001177	ENSGALT00000001786	0.728692
ENSGALG00000001181	ENSGALT00000001790	0.662734	KCNJ5	potassium voltage-gated channel subfamily J member 5 [Source:HGNC Symbol;Acc:HGNC:6266]
ENSGALG00000001184	ENSGALT00000001797	11.7103	COQ9	coenzyme Q9 [Source:HGNC Symbol;Acc:HGNC:25302]
ENSGALG00000021473	ENSGALT00000001798	0.131706	FAM192A	family with sequence similarity 192 member A [Source:HGNC Symbol;Acc:HGNC:29856]
ENSGALG00000001191	ENSGALT00000001806	1.02382	MEOX1	mesenchyme homeobox 1 [Source:HGNC Symbol;Acc:HGNC:7013]
ENSGALG00000001203	ENSGALT00000001822	12.1866	TMEM45B	transmembrane protein 45B [Source:HGNC Symbol;Acc:HGNC:25194]
ENSGALG00000001204	ENSGALT00000001823	0.0427819	ENKD1	enkurin domain containing 1 [Source:HGNC Symbol;Acc:HGNC:25246]
ENSGALG00000001206	ENSGALT00000001825	0.542805
ENSGALG00000001207	ENSGALT00000001830	0.692586
ENSGALG00000001209	ENSGALT00000001836	0.611396
ENSGALG00000001214	ENSGALT00000001842	0.658088	PARD6A	par-6 family cell polarity regulator alpha [Source:HGNC Symbol;Acc:HGNC:15943]
ENSGALG00000001219	ENSGALT00000001850	0.144403	PIGU	phosphatidylinositol glycan anchor biosynthesis class U [Source:HGNC Symbol;Acc:HGNC:15791]
ENSGALG00000001220	ENSGALT00000001852	0.28714	HERPUD1	homocysteine inducible ER protein with ubiquitin like domain 1 [Source:HGNC Symbol;Acc:HGNC:13744]
ENSGALG00000001225	ENSGALT00000001858	0.0901335	RABGAP1	RAB GTPase activating protein 1 [Source:HGNC Symbol;Acc:HGNC:17155]
ENSGALG00000001231	ENSGALT00000001868	0.141165	SAMHD1	SAM and HD domain containing deoxynucleoside triphosphate triphosphohydrolase 1 [Source:HGNC Symbol;Acc:HGNC:15925]
ENSGALG00000001234	ENSGALT00000001871	0.335861	CETP	cholesteryl ester transfer protein [Source:HGNC Symbol;Acc:HGNC:1869]
ENSGALG00000001235	ENSGALT00000001874	11.4726	ANKRD24	ankyrin repeat domain 24 [Source:HGNC Symbol;Acc:HGNC:29424]
ENSGALG00000021570	ENSGALT00000001876	0.0878998	ZBTB6	zinc finger and BTB domain containing 6 [Source:HGNC Symbol;Acc:HGNC:16764]
ENSGALG00000001238	ENSGALT00000001879	0.609787	STX8	syntaxin 8 [Source:HGNC Symbol;Acc:HGNC:11443]
ENSGALG00000001239	ENSGALT00000001881	0.273212	SLC26A2	solute carrier family 26 member 2 [Source:HGNC Symbol;Acc:HGNC:10994]
ENSGALG00000001242	ENSGALT00000001886	0.256909
ENSGALG00000001244	ENSGALT00000001888	0.01023
ENSGALG00000013639	ENSGALT00000001893	-0.0649527	SYF2	SYF2 pre-mRNA splicing factor [Source:HGNC Symbol;Acc:HGNC:19824]
ENSGALG00000001250	ENSGALT00000001898	0.236294	APLP2	amyloid beta precursor like protein 2 [Source:HGNC Symbol;Acc:HGNC:598]
ENSGALG00000001252	ENSGALT00000001900	0.786662	CREB3L3	cAMP responsive element binding protein 3 like 3 [Source:HGNC Symbol;Acc:HGNC:18855]
ENSGALG00000001253	ENSGALT00000001902	0.11596	RC3H2	ring finger and CCCH-type domains 2 [Source:HGNC Symbol;Acc:HGNC:21461]
ENSGALG00000001261	ENSGALT00000001914	1.02847	CFAP52	cilia and flagella associated protein 52 [Source:HGNC Symbol;Acc:HGNC:16053]
ENSGALG00000001263	ENSGALT00000001926	0.26491	GTF2IRD1	GTF2I repeat domain containing 1 [Source:HGNC Symbol;Acc:HGNC:4661]
ENSGALG00000001264	ENSGALT00000001931	0.510699	PLXNA2	plexin A2 [Source:HGNC Symbol;Acc:HGNC:9100]
ENSGALG00000001267	ENSGALT00000001934	0.00527561
ENSGALG00000001270	ENSGALT00000001938	0.257896	PRKCZ	protein kinase C zeta [Source:HGNC Symbol;Acc:HGNC:9412]
ENSGALG00000001273	ENSGALT00000001942	0.435221	C2CD4C	C2 calcium dependent domain containing 4C [Source:HGNC Symbol;Acc:HGNC:29417]
ENSGALG00000001275	ENSGALT00000001946	0.048993	PDCL	phosducin like [Source:HGNC Symbol;Acc:HGNC:8770]
ENSGALG00000001279	ENSGALT00000001955	0.124058	ZNF652	zinc finger protein 652 [Source:HGNC Symbol;Acc:HGNC:29147]
ENSGALG00000001282	ENSGALT00000001958	3.36418	GABRD	gamma-aminobutyric acid type A receptor delta subunit [Source:HGNC Symbol;Acc:HGNC:4084]
ENSGALG00000001283	ENSGALT00000001959	0.013496	SRRM1	serine and arginine repetitive matrix 1 [Source:HGNC Symbol;Acc:HGNC:16638]
ENSGALG00000001306	ENSGALT00000001988	-0.0182185	NFRKB	nuclear factor related to kappaB binding protein [Source:HGNC Symbol;Acc:HGNC:7802]
ENSGALG00000001310	ENSGALT00000001994	0.329182
ENSGALG00000001311	ENSGALT00000001996	12.2766
ENSGALG00000001313	ENSGALT00000001999	0.0455098	EIF4H	eukaryotic translation initiation factor 4H [Source:RefSeq peptide;Acc:NP_001074330]
ENSGALG00000001316	ENSGALT00000002007	0.117197	CPNE2	copine 2 [Source:HGNC Symbol;Acc:HGNC:2315]
ENSGALG00000001317	ENSGALT00000002009	0.1426
ENSGALG00000001319	ENSGALT00000002011	0.587137	CAMK1G	calcium/calmodulin dependent protein kinase IG [Source:HGNC Symbol;Acc:HGNC:14585]
ENSGALG00000001320	ENSGALT00000002018	-0.433068
ENSGALG00000001333	ENSGALT00000002038	0.124999	MRRF	mitochondrial ribosome recycling factor [Source:HGNC Symbol;Acc:HGNC:7234]
ENSGALG00000001335	ENSGALT00000002041	0.210435
ENSGALG00000001342	ENSGALT00000002048	0.324913	HCN2	hyperpolarization activated cyclic nucleotide gated potassium channel 2 [Source:HGNC Symbol;Acc:HGNC:4846]
ENSGALG00000001343	ENSGALT00000002051	0.652215	LAMB3	laminin subunit beta 3 [Source:HGNC Symbol;Acc:HGNC:6490]
ENSGALG00000001347	ENSGALT00000002057	0.987836	LHX6	LIM homeobox 6 [Source:HGNC Symbol;Acc:HGNC:21735]
ENSGALG00000001348	ENSGALT00000002058	11.8343	TEKT3	tektin 3 [Source:HGNC Symbol;Acc:HGNC:14293]
ENSGALG00000001350	ENSGALT00000002065	0.0456761
ENSGALG00000001364	ENSGALT00000002082	-0.0114674	CSNK1A1	Casein kinase I isoform alpha [Source:UniProtKB/Swiss-Prot;Acc:P67962]
ENSGALG00000001366	ENSGALT00000002085	-0.077681	CASP9	caspase 9 [Source:HGNC Symbol;Acc:HGNC:1511]
ENSGALG00000001369	ENSGALT00000002088	0.134638
ENSGALG00000001371	ENSGALT00000002091	0.135902
ENSGALG00000001373	ENSGALT00000002093	-0.439003	TRAF3IP3	TRAF3 interacting protein 3 [Source:HGNC Symbol;Acc:HGNC:30766]
ENSGALG00000001375	ENSGALT00000002095	0.171277	COX10	protoheme IX farnesyltransferase, mitochondrial [Source:RefSeq peptide;Acc:NP_001025871]
ENSGALG00000001376	ENSGALT00000002097	0.0304248	ARID3B	AT-rich interaction domain 3B [Source:HGNC Symbol;Acc:HGNC:14350]
ENSGALG00000001378	ENSGALT00000002100	0.0798415
ENSGALG00000001383	ENSGALT00000002105	1.18221	HTR4	5-hydroxytryptamine receptor 4 [Source:HGNC Symbol;Acc:HGNC:5299]
ENSGALG00000001389	ENSGALT00000002114	0.1836	TTLL11	tubulin tyrosine ligase like 11 [Source:HGNC Symbol;Acc:HGNC:18113]
ENSGALG00000001391	ENSGALT00000002116	1.55193	PLLP	plasmolipin [Source:HGNC Symbol;Acc:HGNC:18553]
ENSGALG00000001392	ENSGALT00000002119	0.419151	MMP23B	matrix metallopeptidase 23B [Source:HGNC Symbol;Acc:HGNC:7171]
ENSGALG00000001407	ENSGALT00000002140	0.546116	ADAMTS15	ADAM metallopeptidase with thrombospondin type 1 motif 15 [Source:HGNC Symbol;Acc:HGNC:16305]
ENSGALG00000001410	ENSGALT00000002146	-0.392819	SPNS3	sphingolipid transporter 3 (putative) [Source:HGNC Symbol;Acc:HGNC:28433]
ENSGALG00000001412	ENSGALT00000002152	0.153329	SEMA7A	semaphorin 7A (John Milton Hagen blood group) [Source:HGNC Symbol;Acc:HGNC:10741]
ENSGALG00000001416	ENSGALT00000002157	-0.303876	ADRA1B	adrenoceptor alpha 1B [Source:HGNC Symbol;Acc:HGNC:278]
ENSGALG00000001420	ENSGALT00000002165	0.0350254	RALGAPB	Ral GTPase activating protein non-catalytic beta subunit [Source:HGNC Symbol;Acc:HGNC:29221]
ENSGALG00000001431	ENSGALT00000002179	11.8445	GUCA1A	Guanylyl cyclase-activating protein 1 [Source:UniProtKB/Swiss-Prot;Acc:P79880]
ENSGALG00000001433	ENSGALT00000002182	-0.242137	B3GNTL1	UDP-GlcNAc:betaGal beta-1,3-N-acetylglucosaminyltransferase-like 1 [Source:HGNC Symbol;Acc:HGNC:21727]
ENSGALG00000001437	ENSGALT00000002187	0.107489	NTM	neurotrimin [Source:HGNC Symbol;Acc:HGNC:17941]
ENSGALG00000001439	ENSGALT00000002191	0.0760595	RANBP10	RAN binding protein 10 [Source:HGNC Symbol;Acc:HGNC:29285]
ENSGALG00000001445	ENSGALT00000002198	0.0570584	FABP6	fatty acid binding protein 6 [Source:HGNC Symbol;Acc:HGNC:3561]
ENSGALG00000001449	ENSGALT00000002203	1.62078	STRA6	stimulated by retinoic acid 6 [Source:HGNC Symbol;Acc:HGNC:30650]
ENSGALG00000001450	ENSGALT00000002205	1.10806
ENSGALG00000001452	ENSGALT00000002207	0.133738	ATP5F1	ATP synthase, H+ transporting, mitochondrial Fo complex subunit B1 [Source:HGNC Symbol;Acc:HGNC:840]
ENSGALG00000001459	ENSGALT00000002214	1.42887	TNNC1	Troponin C, slow skeletal and cardiac muscles [Source:UniProtKB/Swiss-Prot;Acc:P09860]
ENSGALG00000001463	ENSGALT00000002218	0.0570219	PDIK1L	PDLIM1 interacting kinase 1 like [Source:HGNC Symbol;Acc:HGNC:18981]
ENSGALG00000001465	ENSGALT00000002220	-0.0105494	RPL38	ribosomal protein L38 [Source:HGNC Symbol;Acc:HGNC:10349]
ENSGALG00000001467	ENSGALT00000002223	0.0555186	ANKFY1	ankyrin repeat and FYVE domain containing 1 [Source:HGNC Symbol;Acc:HGNC:20763]
ENSGALG00000001470	ENSGALT00000002226	-0.219772	STOML1	stomatin like 1 [Source:HGNC Symbol;Acc:HGNC:14560]
ENSGALG00000001472	ENSGALT00000002230	0.323507	JAM3	junctional adhesion molecule 3 [Source:HGNC Symbol;Acc:HGNC:15532]
ENSGALG00000001473	ENSGALT00000002235	0.170178	MIB2	mindbomb E3 ubiquitin protein ligase 2 [Source:HGNC Symbol;Acc:HGNC:30577]
ENSGALG00000001474	ENSGALT00000002236	0.00680441	RAB14	Ras-related protein Rab-14 [Source:UniProtKB/Swiss-Prot;Acc:Q5ZKU5]
ENSGALG00000001476	ENSGALT00000002238	-0.0746715	RAP1A	RAP1A, member of RAS oncogene family [Source:HGNC Symbol;Acc:HGNC:9855]
ENSGALG00000001480	ENSGALT00000002243	0.150581	FAM212B	family with sequence similarity 212 member B [Source:HGNC Symbol;Acc:HGNC:28045]
ENSGALG00000006785	ENSGALT00000002244	-0.124672	IRF1	Interferon regulatory factor 1 [Source:UniProtKB/Swiss-Prot;Acc:Q90876]
ENSGALG00000001483	ENSGALT00000002248	0.0665965
ENSGALG00000001486	ENSGALT00000002254	-0.769213	ZAP70	zeta chain of T cell receptor associated protein kinase 70 [Source:HGNC Symbol;Acc:HGNC:12858]
ENSGALG00000001489	ENSGALT00000002258	0.105584	SSU72	RNA polymerase II subunit A C-terminal domain phosphatase SSU72 [Source:UniProtKB/Swiss-Prot;Acc:Q5ZJQ7]
ENSGALG00000001491	ENSGALT00000002261	-0.047014
ENSGALG00000001492	ENSGALT00000002265	0.113579	NDRG3	NDRG family member 3 [Source:HGNC Symbol;Acc:HGNC:14462]
ENSGALG00000001501	ENSGALT00000002280	0.113602	MAPK1	mitogen-activated protein kinase 1 [Source:HGNC Symbol;Acc:HGNC:6871]
ENSGALG00000001502	ENSGALT00000002281	0.0282509	UTP11	UTP11, small subunit processome component homolog (S. cerevisiae) [Source:HGNC Symbol;Acc:HGNC:24329]
ENSGALG00000001521	ENSGALT00000002312	0.0918789	VPS26B	VPS26, retromer complex component B [Source:HGNC Symbol;Acc:HGNC:28119]
ENSGALG00000001522	ENSGALT00000002314	0.0579553	PHF20	PHD finger protein 20 [Source:HGNC Symbol;Acc:HGNC:16098]
ENSGALG00000001527	ENSGALT00000002321	0.380606	VWA1	von Willebrand factor A domain containing 1 [Source:HGNC Symbol;Acc:HGNC:30910]
ENSGALG00000001531	ENSGALT00000002328	0.632279	FN3K	fructosamine 3 kinase [Source:HGNC Symbol;Acc:HGNC:24822]
ENSGALG00000001533	ENSGALT00000002330	0.370502	TSNAXIP1	translin associated factor X interacting protein 1 [Source:HGNC Symbol;Acc:HGNC:18586]
ENSGALG00000001534	ENSGALT00000002331	0.94907	TMEM88	transmembrane protein 88 [Source:HGNC Symbol;Acc:HGNC:32371]
ENSGALG00000001536	ENSGALT00000002335	0.815818
ENSGALG00000001538	ENSGALT00000002337	-0.00100172	ST7L	Suppressor of tumorigenicity 7 protein-like [Source:UniProtKB/Swiss-Prot;Acc:Q90YH8]
ENSGALG00000001540	ENSGALT00000002340	-0.218866	SF3A3	splicing factor 3a subunit 3 [Source:HGNC Symbol;Acc:HGNC:10767]
ENSGALG00000001542	ENSGALT00000002342	0.0795816	MRPL20	mitochondrial ribosomal protein L20 [Source:HGNC Symbol;Acc:HGNC:14478]
ENSGALG00000001545	ENSGALT00000002349	0.400958
ENSGALG00000001546	ENSGALT00000002350	0.158355	ZZEF1	zinc finger ZZ-type and EF-hand domain containing 1 [Source:HGNC Symbol;Acc:HGNC:29027]
ENSGALG00000001550	ENSGALT00000002354	-0.0244146	RBM39	RNA binding motif protein 39 [Source:HGNC Symbol;Acc:HGNC:15923]
ENSGALG00000001555	ENSGALT00000002364	1.02142	AURKAIP1	aurora kinase A interacting protein 1 [Source:HGNC Symbol;Acc:HGNC:24114]
ENSGALG00000001558	ENSGALT00000002368	-0.255891	MOV10	Mov10 RISC complex RNA helicase [Source:HGNC Symbol;Acc:HGNC:7200]
ENSGALG00000001559	ENSGALT00000002370	-0.275572	ZP3	Zona pellucida sperm-binding protein 3 Processed zona pellucida sperm-binding protein 3 [Source:UniProtKB/Swiss-Prot;Acc:P79762]
ENSGALG00000001563	ENSGALT00000002374	0.028329	WDR45B	WD repeat domain phosphoinositide-interacting protein 3 [Source:UniProtKB/Swiss-Prot;Acc:Q5ZL16]
ENSGALG00000001564	ENSGALT00000002375	-0.186602
ENSGALG00000001568	ENSGALT00000002384	0.166512
ENSGALG00000001569	ENSGALT00000002385	-0.0781071	RHOC	Rho-related GTP-binding protein RhoC [Source:UniProtKB/Swiss-Prot;Acc:Q9PSX7]
ENSGALG00000001571	ENSGALT00000002387	-0.485895	MYO1F	myosin IF [Source:HGNC Symbol;Acc:HGNC:7600]
ENSGALG00000001577	ENSGALT00000002396	0.054389	FOXK2	forkhead box K2 [Source:HGNC Symbol;Acc:HGNC:6036]
ENSGALG00000001583	ENSGALT00000002404	-0.143127	TRAF1	TNF receptor associated factor 1 [Source:HGNC Symbol;Acc:HGNC:12031]
ENSGALG00000001586	ENSGALT00000002409	-0.211219	NEIL1	endonuclease VIII-like 1 [Source:RefSeq peptide;Acc:NP_001074345]
ENSGALG00000001587	ENSGALT00000002410	0.224756	MRPL40	mitochondrial ribosomal protein L40 [Source:HGNC Symbol;Acc:HGNC:14491]
ENSGALG00000001595	ENSGALT00000002421	-0.273491	PHF19	PHD finger protein 19 [Source:HGNC Symbol;Acc:HGNC:24566]
ENSGALG00000001596	ENSGALT00000002422	-0.10136	MLLT1	MLLT1, super elongation complex subunit [Source:HGNC Symbol;Acc:HGNC:7134]
ENSGALG00000001597	ENSGALT00000002423	-0.013592	PSMB3	proteasome subunit beta 3 [Source:HGNC Symbol;Acc:HGNC:9540]
ENSGALG00000001600	ENSGALT00000002426	0.183218	DVL1	dishevelled segment polarity protein 1 [Source:HGNC Symbol;Acc:HGNC:3084]
ENSGALG00000001605	ENSGALT00000002440	-0.216541	PPM1J	protein phosphatase, Mg2+/Mn2+ dependent 1J [Source:HGNC Symbol;Acc:HGNC:20785]
ENSGALG00000001607	ENSGALT00000002445	-0.0844585	C17orf62	chromosome 17 open reading frame 62 [Source:HGNC Symbol;Acc:HGNC:28672]
ENSGALG00000001608	ENSGALT00000002447	11.4137	UNC5D	unc-5 netrin receptor D [Source:HGNC Symbol;Acc:HGNC:18634]
ENSGALG00000001615	ENSGALT00000002461	-0.00350554
ENSGALG00000001616	ENSGALT00000002464	-0.104922	CDC45	cell division cycle 45 [Source:HGNC Symbol;Acc:HGNC:1739]
ENSGALG00000001617	ENSGALT00000002468	-0.335771	CAMKK1	calcium/calmodulin dependent protein kinase kinase 1 [Source:HGNC Symbol;Acc:HGNC:1469]
ENSGALG00000001618	ENSGALT00000002469	0.129347
ENSGALG00000001620	ENSGALT00000002476	0.896738
ENSGALG00000001621	ENSGALT00000002477	-0.0344182	CLDN5	claudin 5 [Source:HGNC Symbol;Acc:HGNC:2047]
ENSGALG00000001624	ENSGALT00000002480	-0.0212362	CWC25	CWC25 spliceosome associated protein homolog [Source:HGNC Symbol;Acc:HGNC:25989]
ENSGALG00000001626	ENSGALT00000002482	0.971526	UTS2R	urotensin 2 receptor [Source:HGNC Symbol;Acc:HGNC:4468]
ENSGALG00000001632	ENSGALT00000002494	-0.107813	MIS12	MIS12, kinetochore complex component [Source:HGNC Symbol;Acc:HGNC:24967]
ENSGALG00000001633	ENSGALT00000002495	0.826026	DUSP26	dual specificity phosphatase 26 (putative) [Source:HGNC Symbol;Acc:HGNC:28161]
ENSGALG00000001634	ENSGALT00000002496	0.0515825	RPL23	ribosomal protein L23 [Source:HGNC Symbol;Acc:HGNC:10316]
ENSGALG00000001637	ENSGALT00000002500	0.0793507	PSMD5	proteasome 26S subunit, non-ATPase 5 [Source:HGNC Symbol;Acc:HGNC:9563]
ENSGALG00000001639	ENSGALT00000002504	0.123798	MTF1	metal regulatory transcription factor 1 [Source:HGNC Symbol;Acc:HGNC:7428]
ENSGALG00000001640	ENSGALT00000002505	0.284626	RNF122	ring finger protein 122 [Source:HGNC Symbol;Acc:HGNC:21147]
ENSGALG00000001644	ENSGALT00000002511	-0.0328285	SIN3A	SIN3 transcription regulator family member A [Source:HGNC Symbol;Acc:HGNC:19353]
ENSGALG00000001647	ENSGALT00000002514	0.180079	PSKH1	protein serine kinase H1 [Source:HGNC Symbol;Acc:HGNC:9529]
ENSGALG00000001651	ENSGALT00000002520	-0.0195562	TTI2	TELO2 interacting protein 2 [Source:HGNC Symbol;Acc:HGNC:26262]
ENSGALG00000001652	ENSGALT00000002523	0.820416		Septin-2 [Source:UniProtKB/Swiss-Prot;Acc:Q5ZMH1]
ENSGALG00000001654	ENSGALT00000002525	0.000960942	C1QBP	complement C1q binding protein [Source:HGNC Symbol;Acc:HGNC:1243]
ENSGALG00000001661	ENSGALT00000002535	0.891594	SLC22A7	solute carrier family 22 member 7 [Source:HGNC Symbol;Acc:HGNC:10971]
ENSGALG00000001662	ENSGALT00000002539	0.97872	ATP10B	ATPase phospholipid transporting 10B (putative) [Source:HGNC Symbol;Acc:HGNC:13543]
ENSGALG00000001664	ENSGALT00000002550	-0.107631	PTPN9	protein tyrosine phosphatase, non-receptor type 9 [Source:HGNC Symbol;Acc:HGNC:9661]
ENSGALG00000001666	ENSGALT00000002552	0.179058
ENSGALG00000001678	ENSGALT00000002567	0.391338	PRKAB2	protein kinase AMP-activated non-catalytic subunit beta 2 [Source:HGNC Symbol;Acc:HGNC:9379]
ENSGALG00000001682	ENSGALT00000002573	0.0423608	FBXL20	F-box and leucine rich repeat protein 20 [Source:HGNC Symbol;Acc:HGNC:24679]
ENSGALG00000001689	ENSGALT00000002583	0.134701	SCAMP2	secretory carrier membrane protein 2 [Source:HGNC Symbol;Acc:HGNC:10564]
ENSGALG00000001690	ENSGALT00000002584	12.1013	GABRB2	gamma-aminobutyric acid type A receptor beta2 subunit [Source:HGNC Symbol;Acc:HGNC:4082]
ENSGALG00000001691	ENSGALT00000002586	-0.170573	CPSF3L	cleavage and polyadenylation specific factor 3-like [Source:HGNC Symbol;Acc:HGNC:26052]
ENSGALG00000001692	ENSGALT00000002593	11.6149	CAMSAP1	calmodulin regulated spectrin associated protein 1 [Source:HGNC Symbol;Acc:HGNC:19946]
ENSGALG00000001693	ENSGALT00000002594	0.0604954	SLC18A1	solute carrier family 18 member A1 [Source:HGNC Symbol;Acc:HGNC:10934]
ENSGALG00000001695	ENSGALT00000002601	10.8236	GABRA6	Gamma-aminobutyric acid receptor subunit alpha-6 [Source:UniProtKB/Swiss-Prot;Acc:Q90845]
ENSGALG00000001696	ENSGALT00000002605	0.229244	SAG	S-antigen visual arrestin [Source:HGNC Symbol;Acc:HGNC:10521]
ENSGALG00000001698	ENSGALT00000002609	0.361881	GABRA1	Gamma-aminobutyric acid receptor subunit alpha-1 [Source:UniProtKB/Swiss-Prot;Acc:P19150]
ENSGALG00000001701	ENSGALT00000002613	-0.118684
ENSGALG00000001702	ENSGALT00000002614	0.105879	EXOC3L1	exocyst complex component 3 like 1 [Source:HGNC Symbol;Acc:HGNC:27540]
ENSGALG00000001708	ENSGALT00000002623	0.0410586	MED1	mediator complex subunit 1 [Source:HGNC Symbol;Acc:HGNC:9234]
ENSGALG00000001714	ENSGALT00000002630	0.456084	PUSL1	pseudouridylate synthase-like 1 [Source:HGNC Symbol;Acc:HGNC:26914]
ENSGALG00000001716	ENSGALT00000002633	12.4245	C15orf59	chromosome 15 open reading frame 59 [Source:HGNC Symbol;Acc:HGNC:33753]
ENSGALG00000001717	ENSGALT00000002634	0.11563	SLC16A1	solute carrier family 16 member 1 [Source:HGNC Symbol;Acc:HGNC:10922]
ENSGALG00000001718	ENSGALT00000002636	0.155333	CCNG1	cyclin G1 [Source:HGNC Symbol;Acc:HGNC:1592]
ENSGALG00000001720	ENSGALT00000002638	0.239866
ENSGALG00000001722	ENSGALT00000002641	-0.0799781	E2F4	E2F transcription factor 4 [Source:HGNC Symbol;Acc:HGNC:3118]
ENSGALG00000001726	ENSGALT00000002649	0.105193	NUDCD2	NudC domain containing 2 [Source:HGNC Symbol;Acc:HGNC:30535]
ENSGALG00000001727	ENSGALT00000002650	0.49217	LZTS1	leucine zipper tumor suppressor 1 [Source:HGNC Symbol;Acc:HGNC:13861]
ENSGALG00000001728	ENSGALT00000002652	0.152493	NACC2	NACC family member 2 [Source:HGNC Symbol;Acc:HGNC:23846]
ENSGALG00000001730	ENSGALT00000002654	0.0261695	DGKD	diacylglycerol kinase delta [Source:HGNC Symbol;Acc:HGNC:2851]
ENSGALG00000001733	ENSGALT00000002661	0.151766	LRIG2	leucine rich repeats and immunoglobulin like domains 2 [Source:HGNC Symbol;Acc:HGNC:20889]
ENSGALG00000003928	ENSGALT00000002663	1.30998	LHX3	LIM/homeobox protein Lhx3 [Source:UniProtKB/Swiss-Prot;Acc:P53412]
ENSGALG00000001740	ENSGALT00000002671	-0.095999	MGAT5B	mannosyl (alpha-1,6-)-glycoprotein beta-1,6-N-acetyl-glucosaminyltransferase, isozyme B [Source:HGNC Symbol;Acc:HGNC:24140]
ENSGALG00000001741	ENSGALT00000002673	0.409367	NPTN	neuroplastin [Source:HGNC Symbol;Acc:HGNC:17867]
ENSGALG00000001749	ENSGALT00000002682	0	ACSBG2	acyl-CoA synthetase bubblegum family member 2 [Source:HGNC Symbol;Acc:HGNC:24174]
ENSGALG00000001750	ENSGALT00000002683	0.0654531	MAT2B	methionine adenosyltransferase 2B [Source:HGNC Symbol;Acc:HGNC:6905]
ENSGALG00000001762	ENSGALT00000002705	2.23315
ENSGALG00000001764	ENSGALT00000002708	-0.0340146	HCN4	hyperpolarization activated cyclic nucleotide gated potassium channel 4 [Source:HGNC Symbol;Acc:HGNC:16882]
ENSGALG00000001765	ENSGALT00000002709	0.0284297	CAAP1	caspase activity and apoptosis inhibitor 1 [Source:HGNC Symbol;Acc:HGNC:25834]
ENSGALG00000001768	ENSGALT00000002712	0.263453	TENM2	teneurin transmembrane protein 2 [Source:HGNC Symbol;Acc:HGNC:29943]
ENSGALG00000001770	ENSGALT00000002716	0.213355
ENSGALG00000001773	ENSGALT00000002724	0.155921	RFX2	regulatory factor X2 [Source:HGNC Symbol;Acc:HGNC:9983]
ENSGALG00000001777	ENSGALT00000002733	11.7828	MFSD11	major facilitator superfamily domain containing 11 [Source:HGNC Symbol;Acc:HGNC:25458]
ENSGALG00000001779	ENSGALT00000002737	0.0349927
ENSGALG00000001780	ENSGALT00000002745	0.396469	PROC	protein C, inactivator of coagulation factors Va and VIIIa [Source:HGNC Symbol;Acc:HGNC:9451]
ENSGALG00000001788	ENSGALT00000002757	0.119574	ADPGK	ADP dependent glucokinase [Source:HGNC Symbol;Acc:HGNC:25250]
ENSGALG00000001790	ENSGALT00000002759	0.136788
ENSGALG00000001793	ENSGALT00000002764	12.5769	MYL10	myosin light chain 10 [Source:HGNC Symbol;Acc:HGNC:29825]
ENSGALG00000001797	ENSGALT00000002770	0.169852	GPSM1	G-protein signaling modulator 1 [Source:HGNC Symbol;Acc:HGNC:17858]
ENSGALG00000001798	ENSGALT00000002774	0.168311	BBS4	Bardet-Biedl syndrome 4 [Source:HGNC Symbol;Acc:HGNC:969]
ENSGALG00000001800	ENSGALT00000002780	-0.0585523
ENSGALG00000001801	ENSGALT00000002781	0.127599	IFT74	intraflagellar transport 74 [Source:HGNC Symbol;Acc:HGNC:21424]
ENSGALG00000001802	ENSGALT00000002784	0.00651635	JMJD6	arginine demethylase and lysine hydroxylase [Source:HGNC Symbol;Acc:HGNC:19355]
ENSGALG00000021636	ENSGALT00000002791	0.0353349
ENSGALG00000001816	ENSGALT00000002807	0.0817819	MAGI3	membrane associated guanylate kinase, WW and PDZ domain containing 3 [Source:HGNC Symbol;Acc:HGNC:29647]
ENSGALG00000001817	ENSGALT00000002811	0.035076	CTCF	CCCTC-binding factor [Source:HGNC Symbol;Acc:HGNC:13723]
ENSGALG00000001823	ENSGALT00000002817	11.2368	HIKESHI	Protein Hikeshi [Source:UniProtKB/Swiss-Prot;Acc:Q5ZK09]
ENSGALG00000001824	ENSGALT00000002818	-0.0611038
ENSGALG00000001826	ENSGALT00000002822	0.371716	WWC1	WW and C2 domain containing 1 [Source:HGNC Symbol;Acc:HGNC:29435]
ENSGALG00000001833	ENSGALT00000002834	-0.0159799	PRKRIP1	PRKR-interacting protein 1 homolog [Source:UniProtKB/Swiss-Prot;Acc:Q5ZKU0]
ENSGALG00000001835	ENSGALT00000002837	-10.7337
ENSGALG00000001844	ENSGALT00000002854	0.0968407	ALKBH4	alkB homolog 4, lysine demethylase [Source:HGNC Symbol;Acc:HGNC:21900]
ENSGALG00000001845	ENSGALT00000002857	0.094081	PHTF1	putative homeodomain transcription factor 1 [Source:HGNC Symbol;Acc:HGNC:8939]
ENSGALG00000001852	ENSGALT00000002870	0.0337575	LRWD1	leucine rich repeats and WD repeat domain containing 1 [Source:HGNC Symbol;Acc:HGNC:21769]
ENSGALG00000001857	ENSGALT00000002876	0.0734014	FAM132A	family with sequence similarity 132 member A [Source:HGNC Symbol;Acc:HGNC:32308]
ENSGALG00000001859	ENSGALT00000002878	0.458328
ENSGALG00000001860	ENSGALT00000002879	0.0601734	RSBN1	round spermatid basic protein 1 [Source:HGNC Symbol;Acc:HGNC:25642]
ENSGALG00000001862	ENSGALT00000002882	0.985583	ST6GALNAC1	Alpha-N-acetylgalactosaminide alpha-2,6-sialyltransferase 1 [Source:UniProtKB/Swiss-Prot;Acc:Q92183]
ENSGALG00000021539	ENSGALT00000002885	0.172197	PRPSAP1	phosphoribosyl pyrophosphate synthetase associated protein 1 [Source:HGNC Symbol;Acc:HGNC:9466]
ENSGALG00000001864	ENSGALT00000002894	0.00963221	C9orf72	chromosome 9 open reading frame 72 [Source:HGNC Symbol;Acc:HGNC:28337]
ENSGALG00000001866	ENSGALT00000002898	12.1987	MCHR2	melanin-concentrating hormone receptor 2 [Source:RefSeq peptide;Acc:NP_001122137]
ENSGALG00000002088	ENSGALT00000002899	11.617	GALR2	galanin receptor 2 [Source:HGNC Symbol;Acc:HGNC:4133]
ENSGALG00000001869	ENSGALT00000002902	11.9649	LINGO2	leucine rich repeat and Ig domain containing 2 [Source:HGNC Symbol;Acc:HGNC:21207]
ENSGALG00000001872	ENSGALT00000002907	0.13225	SDF4	45 kDa calcium-binding protein [Source:UniProtKB/Swiss-Prot;Acc:Q5ZKE5]
ENSGALG00000001876	ENSGALT00000002911	-0.188415
ENSGALG00000001882	ENSGALT00000002917	-0.535634
ENSGALG00000001883	ENSGALT00000002918	0.356412	ST6GALNAC2	ST6 N-acetylgalactosaminide alpha-2,6-sialyltransferase 2 [Source:HGNC Symbol;Acc:HGNC:10867]
ENSGALG00000001885	ENSGALT00000002921	12.8748
ENSGALG00000001889	ENSGALT00000002925	-0.4341	CARD9	caspase recruitment domain family member 9 [Source:HGNC Symbol;Acc:HGNC:16391]
ENSGALG00000001894	ENSGALT00000002930	-0.625893
ENSGALG00000001895	ENSGALT00000002931	10.2905	PANK3	pantothenate kinase 3 [Source:HGNC Symbol;Acc:HGNC:19365]
ENSGALG00000001900	ENSGALT00000002939	11.8647	PHF24	PHD finger protein 24 [Source:HGNC Symbol;Acc:HGNC:29180]
ENSGALG00000001905	ENSGALT00000002944	0.0538669	DTX2	deltex E3 ubiquitin ligase 2 [Source:HGNC Symbol;Acc:HGNC:15973]
ENSGALG00000001916	ENSGALT00000002967	0.468839	SLIT3	slit guidance ligand 3 [Source:HGNC Symbol;Acc:HGNC:11087]
ENSGALG00000001918	ENSGALT00000002971	11.4576	DNAJB5	DnaJ heat shock protein family (Hsp40) member B5 [Source:HGNC Symbol;Acc:HGNC:14887]
ENSGALG00000001921	ENSGALT00000002974	-0.0139223
ENSGALG00000001933	ENSGALT00000002987	0.0855628	CORO2A	coronin 2A [Source:HGNC Symbol;Acc:HGNC:2255]
ENSGALG00000001935	ENSGALT00000002990	0.302827
ENSGALG00000001936	ENSGALT00000002994	0.944535	MYO7B	myosin VIIB [Source:HGNC Symbol;Acc:HGNC:7607]
ENSGALG00000001938	ENSGALT00000003000	0.0614801	SLC25A24	solute carrier family 25 member 24 [Source:HGNC Symbol;Acc:HGNC:20662]
ENSGALG00000001942	ENSGALT00000003005	0.0110763	SPDL1	spindle apparatus coiled-coil protein 1 [Source:HGNC Symbol;Acc:HGNC:26010]
ENSGALG00000001943	ENSGALT00000003008	-0.00705701	RHBDF2	rhomboid 5 homolog 2 [Source:HGNC Symbol;Acc:HGNC:20788]
ENSGALG00000001944	ENSGALT00000003009	0.233468	TBC1D2	TBC1 domain family member 2 [Source:HGNC Symbol;Acc:HGNC:18026]
ENSGALG00000001946	ENSGALT00000003012	0.107471	RSPO1	R-spondin 1 [Source:HGNC Symbol;Acc:HGNC:21679]
ENSGALG00000001947	ENSGALT00000003013	0.116351	IKBKAP	inhibitor of kappa light polypeptide gene enhancer in B-cells, kinase complex-associated protein [Source:HGNC Symbol;Acc:HGNC:5959]
ENSGALG00000001948	ENSGALT00000003015	-0.113192
ENSGALG00000001949	ENSGALT00000003016	0.812901	MDH2	malate dehydrogenase 2 [Source:HGNC Symbol;Acc:HGNC:6971]
ENSGALG00000001950	ENSGALT00000003018	0.0979601	PMPCA	peptidase, mitochondrial processing alpha subunit [Source:HGNC Symbol;Acc:HGNC:18667]
ENSGALG00000001951	ENSGALT00000003019	-0.132054
ENSGALG00000001954	ENSGALT00000003023	0.0650263	APTX	aprataxin [Source:HGNC Symbol;Acc:HGNC:15984]
ENSGALG00000001955	ENSGALT00000003024	1.38342	AANAT	Serotonin N-acetyltransferase [Source:UniProtKB/Swiss-Prot;Acc:P79774]
ENSGALG00000001959	ENSGALT00000003030	0.240092	HENMT1	Small RNA 2'-O-methyltransferase [Source:UniProtKB/Swiss-Prot;Acc:E1BVR9]
ENSGALG00000001962	ENSGALT00000003039	0	PTBP1	polypyrimidine tract binding protein 1 [Source:HGNC Symbol;Acc:HGNC:9583]
ENSGALG00000001964	ENSGALT00000003045	-0.0518521	INPP5E	inositol polyphosphate-5-phosphatase E [Source:HGNC Symbol;Acc:HGNC:21474]
ENSGALG00000001965	ENSGALT00000003047	0.155784	AARS	alanyl-tRNA synthetase, cytoplasmic [Source:RefSeq peptide;Acc:NP_001005836]
ENSGALG00000001968	ENSGALT00000003058	1.32075	SYT6	synaptotagmin 6 [Source:HGNC Symbol;Acc:HGNC:18638]
ENSGALG00000001971	ENSGALT00000003062	0.0588084	UBE2O	ubiquitin conjugating enzyme E2 O [Source:HGNC Symbol;Acc:HGNC:29554]
ENSGALG00000001972	ENSGALT00000003064	-0.041521	PRPF38B	pre-mRNA processing factor 38B [Source:HGNC Symbol;Acc:HGNC:25512]
ENSGALG00000001973	ENSGALT00000003067	-0.00935941	GNL2	G protein nucleolar 2 [Source:HGNC Symbol;Acc:HGNC:29925]
ENSGALG00000001976	ENSGALT00000003070	-0.0384324	TRIM33	tripartite motif containing 33 [Source:HGNC Symbol;Acc:HGNC:16290]
ENSGALG00000001981	ENSGALT00000003085	0.00409959	PARP6	poly(ADP-ribose) polymerase family member 6 [Source:HGNC Symbol;Acc:HGNC:26921]
ENSGALG00000001983	ENSGALT00000003088	0.541335	FNDC7	fibronectin type III domain containing 7 [Source:HGNC Symbol;Acc:HGNC:26668]
ENSGALG00000001985	ENSGALT00000003090	0.0842866	PIGQ	phosphatidylinositol glycan anchor biosynthesis class Q [Source:HGNC Symbol;Acc:HGNC:14135]
ENSGALG00000001986	ENSGALT00000003093	1.30574
ENSGALG00000001995	ENSGALT00000003103	0.281507	LIMS2	LIM zinc finger domain containing 2 [Source:HGNC Symbol;Acc:HGNC:16084]
ENSGALG00000001996	ENSGALT00000003106	0.184474	DNALI1	dynein axonemal light intermediate chain 1 [Source:HGNC Symbol;Acc:HGNC:14353]
ENSGALG00000001998	ENSGALT00000003109	0	R3HDM4	R3H domain containing 4 [Source:HGNC Symbol;Acc:HGNC:28270]
ENSGALG00000002000	ENSGALT00000003113	0.206453	GRAMD2	GRAM domain containing 2 [Source:HGNC Symbol;Acc:HGNC:27287]
ENSGALG00000002001	ENSGALT00000003116	0.176701	STXBP3	syntaxin binding protein 3 [Source:HGNC Symbol;Acc:HGNC:11446]
ENSGALG00000002002	ENSGALT00000003118	-0.0566694	BCAS2	breast carcinoma amplified sequence 2 [Source:HGNC Symbol;Acc:HGNC:975]
ENSGALG00000002003	ENSGALT00000003119	0.441275	BMPR1A	bone morphogenetic protein receptor type 1A [Source:HGNC Symbol;Acc:HGNC:1076]
ENSGALG00000002006	ENSGALT00000003124	11.3033	PDILT	protein disulfide isomerase like, testis expressed [Source:HGNC Symbol;Acc:HGNC:27338]
ENSGALG00000002008	ENSGALT00000003128	1.15741	RNF157	ring finger protein 157 [Source:HGNC Symbol;Acc:HGNC:29402]
ENSGALG00000002010	ENSGALT00000003131	-0.0792956	SNIP1	Smad nuclear interacting protein 1 [Source:HGNC Symbol;Acc:HGNC:30587]
ENSGALG00000002012	ENSGALT00000003133	0.173295
ENSGALG00000002014	ENSGALT00000003135	0.161909	SMU1	WD40 repeat-containing protein SMU1 [Source:UniProtKB/Swiss-Prot;Acc:Q5ZME8]
ENSGALG00000002015	ENSGALT00000003136	1.06125
ENSGALG00000002016	ENSGALT00000003137	0.15133	PRKCD	protein kinase C delta [Source:HGNC Symbol;Acc:HGNC:9399]
ENSGALG00000002018	ENSGALT00000003142	-0.149913	CAPN15	calpain 15 [Source:HGNC Symbol;Acc:HGNC:11182]
ENSGALG00000002021	ENSGALT00000003145	-0.0613389
ENSGALG00000002023	ENSGALT00000003147	0.0906139
ENSGALG00000002024	ENSGALT00000003148	0.275556	COMT	catechol-O-methyltransferase [Source:HGNC Symbol;Acc:HGNC:2228]
ENSGALG00000002028	ENSGALT00000003152	1.03048	GPRC5B	G protein-coupled receptor class C group 5 member B [Source:HGNC Symbol;Acc:HGNC:13308]
ENSGALG00000002029	ENSGALT00000003154	0.0799172	TMEM259	transmembrane protein 259 [Source:HGNC Symbol;Acc:HGNC:17039]
ENSGALG00000002033	ENSGALT00000003162	0.190514	NDUFB6	NADH:ubiquinone oxidoreductase subunit B6 [Source:HGNC Symbol;Acc:HGNC:7701]
ENSGALG00000002038	ENSGALT00000003168	0.176417	DENND2C	DENN domain containing 2C [Source:HGNC Symbol;Acc:HGNC:24748]
ENSGALG00000002044	ENSGALT00000003178	-0.045426
ENSGALG00000002048	ENSGALT00000003184	0.391515
ENSGALG00000002053	ENSGALT00000003192	0.235061
ENSGALG00000002056	ENSGALT00000003199	0.290625	TANGO2	transport and golgi organization 2 homolog [Source:HGNC Symbol;Acc:HGNC:25439]
ENSGALG00000002057	ENSGALT00000003200	-0.00892512	POLR2D	RNA polymerase II subunit D [Source:HGNC Symbol;Acc:HGNC:9191]
ENSGALG00000002060	ENSGALT00000003204	-0.0122252	TAF15	TATA-box binding protein associated factor 15 [Source:HGNC Symbol;Acc:HGNC:11547]
ENSGALG00000002062	ENSGALT00000003210	0.163123	SRP68	signal recognition particle 68 [Source:HGNC Symbol;Acc:HGNC:11302]
ENSGALG00000002064	ENSGALT00000003212	0.247327
ENSGALG00000002066	ENSGALT00000003215	0.0335797	NCOA4	nuclear receptor coactivator 4 [Source:HGNC Symbol;Acc:HGNC:7671]
ENSGALG00000002067	ENSGALT00000003218	0.138718
ENSGALG00000002069	ENSGALT00000003220	0.485728
ENSGALG00000002070	ENSGALT00000003221	0.475772	SAP130	Sin3A associated protein 130 [Source:HGNC Symbol;Acc:HGNC:29813]
ENSGALG00000002080	ENSGALT00000003239	-0.14799	DOCK2	dedicator of cytokinesis 2 [Source:HGNC Symbol;Acc:HGNC:2988]
ENSGALG00000002081	ENSGALT00000003246	0.573227	MMP28	matrix metallopeptidase 28 [Source:HGNC Symbol;Acc:HGNC:14366]
ENSGALG00000002082	ENSGALT00000003247	1.52693	AMPD1	adenosine monophosphate deaminase 1 [Source:HGNC Symbol;Acc:HGNC:468]
ENSGALG00000002085	ENSGALT00000003251	-0.032052	FZR1	fizzy/cell division cycle 20 related 1 [Source:HGNC Symbol;Acc:HGNC:24824]
ENSGALG00000002086	ENSGALT00000003254	-0.086111	RASL10B	RAS like family 10 member B [Source:HGNC Symbol;Acc:HGNC:30295]
ENSGALG00000002087	ENSGALT00000003255	0.074379	NCBP1	Nuclear cap-binding protein subunit 1 [Source:UniProtKB/Swiss-Prot;Acc:Q5ZJZ6]
ENSGALG00000002089	ENSGALT00000003257	0.074815
ENSGALG00000002090	ENSGALT00000003258	0.111382	GPSM2	G-protein signaling modulator 2 [Source:HGNC Symbol;Acc:HGNC:29501]
ENSGALG00000002091	ENSGALT00000003262	0.229063	ZDHHC1	zinc finger DHHC-type containing 1 [Source:HGNC Symbol;Acc:HGNC:17916]
ENSGALG00000002095	ENSGALT00000003268	0.0645792	CHMP4B	Charged multivesicular body protein 4b [Source:UniProtKB/Swiss-Prot;Acc:Q5ZHP5]
ENSGALG00000002097	ENSGALT00000003270	12.8663		Gallus gallus epididymal protein-like (LOC415324), mRNA. [Source:RefSeq mRNA;Acc:NM_001193276]
ENSGALG00000002098	ENSGALT00000003274	1.51754	GRIK3	glutamate ionotropic receptor kainate type subunit 3 [Source:HGNC Symbol;Acc:HGNC:4581]
ENSGALG00000002099	ENSGALT00000003276	11.7795	PFKFB4	6-phosphofructo-2-kinase/fructose-2,6-biphosphatase 4 [Source:HGNC Symbol;Acc:HGNC:8875]
ENSGALG00000002102	ENSGALT00000003281	-0.568139
ENSGALG00000002103	ENSGALT00000003282	0.448117	TPPP3	tubulin polymerization promoting protein family member 3 [Source:HGNC Symbol;Acc:HGNC:24162]
ENSGALG00000002105	ENSGALT00000003284	-0.159891	FOXI1	forkhead box I1 [Source:HGNC Symbol;Acc:HGNC:3815]
ENSGALG00000002106	ENSGALT00000003286	0.563064	CLCC1	chloride channel CLIC like 1 [Source:HGNC Symbol;Acc:HGNC:29675]
ENSGALG00000002107	ENSGALT00000003289	0.00356872
ENSGALG00000002108	ENSGALT00000003290	0.329224	EVPL	envoplakin [Source:HGNC Symbol;Acc:HGNC:3503]
ENSGALG00000002110	ENSGALT00000003296	0.122171	TSTD2	thiosulfate sulfurtransferase like domain containing 2 [Source:HGNC Symbol;Acc:HGNC:30087]
ENSGALG00000045758	ENSGALT00000003298	0.3965	SEC14L5	SEC14 like lipid binding 5 [Source:HGNC Symbol;Acc:HGNC:29032]
ENSGALG00000002112	ENSGALT00000003300	-0.478487	CSF3R	granulocyte colony-stimulating factor receptor [Source:RefSeq peptide;Acc:NP_001026069]
ENSGALG00000002113	ENSGALT00000003301	-0.424499	LCP2	lymphocyte cytosolic protein 2 [Source:HGNC Symbol;Acc:HGNC:6529]
ENSGALG00000002116	ENSGALT00000003305	10.9043	TEN1	Gallus gallus chromosome 18 open reading frame, human C17orf106 (C18H17ORF106), mRNA. [Source:RefSeq mRNA;Acc:NM_001199845]
ENSGALG00000002117	ENSGALT00000003306	0.0555599	PARG	poly(ADP-ribose) glycohydrolase [Source:HGNC Symbol;Acc:HGNC:8605]
ENSGALG00000002118	ENSGALT00000003307	0.319919	KCNMB1	potassium calcium-activated channel subfamily M regulatory beta subunit 1 [Source:HGNC Symbol;Acc:HGNC:6285]
ENSGALG00000002121	ENSGALT00000003315	0.644513	PLEKHN1	pleckstrin homology domain containing N1 [Source:HGNC Symbol;Acc:HGNC:25284]
ENSGALG00000002124	ENSGALT00000003320	0.227964	ZDHHC8	zinc finger DHHC-type containing 8 [Source:HGNC Symbol;Acc:HGNC:18474]
ENSGALG00000002125	ENSGALT00000003322	1.44592	TMOD1	tropomodulin 1 [Source:HGNC Symbol;Acc:HGNC:11871]
ENSGALG00000002127	ENSGALT00000003324	-0.257355	LSM10	LSM10, U7 small nuclear RNA associated [Source:HGNC Symbol;Acc:HGNC:17562]
ENSGALG00000002129	ENSGALT00000003326	0.101852	WDR47	WD repeat domain 47 [Source:HGNC Symbol;Acc:HGNC:29141]
ENSGALG00000002134	ENSGALT00000003334	0.120097
ENSGALG00000002137	ENSGALT00000003339	0.0344738	PGAM5	PGAM family member 5, mitochondrial serine/threonine protein phosphatase [Source:HGNC Symbol;Acc:HGNC:28763]
ENSGALG00000002138	ENSGALT00000003341	0.162393	HYAL2	hyaluronoglucosaminidase 2 [Source:HGNC Symbol;Acc:HGNC:5321]
ENSGALG00000002142	ENSGALT00000003357	-0.06306	DGKQ	diacylglycerol kinase theta [Source:HGNC Symbol;Acc:HGNC:2856]
ENSGALG00000002143	ENSGALT00000003358	0.42381	ANKLE2	ankyrin repeat and LEM domain containing 2 [Source:HGNC Symbol;Acc:HGNC:29101]
ENSGALG00000002150	ENSGALT00000003371	0.132521
ENSGALG00000002151	ENSGALT00000003372	0.442841	PEX12	peroxisomal biogenesis factor 12 [Source:HGNC Symbol;Acc:HGNC:8854]
ENSGALG00000002152	ENSGALT00000003373	1.15701	GABRP	gamma-aminobutyric acid type A receptor pi subunit [Source:HGNC Symbol;Acc:HGNC:4089]
ENSGALG00000002155	ENSGALT00000003376	-0.0847579
ENSGALG00000002158	ENSGALT00000003379	0.151693
ENSGALG00000002159	ENSGALT00000003381	0.0274408	ACOX1	acyl-CoA oxidase 1 [Source:HGNC Symbol;Acc:HGNC:119]
ENSGALG00000002162	ENSGALT00000003386	-0.039206	ACO1	aconitase 1 [Source:HGNC Symbol;Acc:HGNC:117]
ENSGALG00000002164	ENSGALT00000003389	0.0480672	DDX59	DEAD-box helicase 59 [Source:HGNC Symbol;Acc:HGNC:25360]
ENSGALG00000002165	ENSGALT00000003394	0.519689	UNC13B	unc-13 homolog B [Source:HGNC Symbol;Acc:HGNC:12566]
ENSGALG00000002169	ENSGALT00000003399	0.193855	PLEKHB2	pleckstrin homology domain containing B2 [Source:HGNC Symbol;Acc:HGNC:19236]
ENSGALG00000002172	ENSGALT00000003405	0.16995	FAM168B	family with sequence similarity 168 member B [Source:HGNC Symbol;Acc:HGNC:27016]
ENSGALG00000002175	ENSGALT00000003408	-0.0514961	KIF14	kinesin family member 14 [Source:HGNC Symbol;Acc:HGNC:19181]
ENSGALG00000002179	ENSGALT00000003413	0.0791997	FBF1	Fas binding factor 1 [Source:HGNC Symbol;Acc:HGNC:24674]
ENSGALG00000002180	ENSGALT00000003414	0.0832955
ENSGALG00000002182	ENSGALT00000003418	0.509562	NR5A2	nuclear receptor subfamily 5 group A member 2 [Source:HGNC Symbol;Acc:HGNC:7984]
ENSGALG00000002183	ENSGALT00000003419	0.11349	PRR16	proline rich 16 [Source:HGNC Symbol;Acc:HGNC:29654]
ENSGALG00000002186	ENSGALT00000003422	13.1625	UNC45B	unc-45 myosin chaperone B [Source:HGNC Symbol;Acc:HGNC:14304]
ENSGALG00000002187	ENSGALT00000003423	0.240925	HSD17B4	hydroxysteroid 17-beta dehydrogenase 4 [Source:HGNC Symbol;Acc:HGNC:5213]
ENSGALG00000002193	ENSGALT00000003431	1.20013	ARHGEF4	Rho guanine nucleotide exchange factor 4 [Source:HGNC Symbol;Acc:HGNC:684]
ENSGALG00000002194	ENSGALT00000003433	0.0413959	MRPL38	mitochondrial ribosomal protein L38 [Source:HGNC Symbol;Acc:HGNC:14033]
ENSGALG00000002197	ENSGALT00000003436	0.127787	NPM1	nucleophosmin [Source:HGNC Symbol;Acc:HGNC:7910]
ENSGALG00000002198	ENSGALT00000003437	-0.0233639	FHOD1	formin homology 2 domain containing 1 [Source:HGNC Symbol;Acc:HGNC:17905]
ENSGALG00000002199	ENSGALT00000003442	0.132253	KLHL17	kelch like family member 17 [Source:HGNC Symbol;Acc:HGNC:24023]
ENSGALG00000002200	ENSGALT00000003444	10.8236	ACSM3	acyl-CoA synthetase medium-chain family member 3 [Source:HGNC Symbol;Acc:HGNC:10522]
ENSGALG00000002204	ENSGALT00000003450	0.358265	SLC7A4	solute carrier family 7 member 4 [Source:HGNC Symbol;Acc:HGNC:11062]
ENSGALG00000002205	ENSGALT00000003452	-0.0477375	FBRSL1	fibrosin like 1 [Source:HGNC Symbol;Acc:HGNC:29308]
ENSGALG00000002219	ENSGALT00000003475	0.186949	WBP2	WW domain binding protein 2 [Source:HGNC Symbol;Acc:HGNC:12738]
ENSGALG00000002222	ENSGALT00000003479	-0.0175219	NOC2L	nucleolar complex protein 2 homolog [Source:RefSeq peptide;Acc:NP_001026047]
ENSGALG00000002223	ENSGALT00000003480	11.4942	LHX9	LIM/homeobox protein Lhx9 [Source:RefSeq peptide;Acc:NP_990757]
ENSGALG00000002225	ENSGALT00000003484	-0.0668811	RFFL	ring finger and FYVE like domain containing E3 ubiquitin protein ligase [Source:HGNC Symbol;Acc:HGNC:24821]
ENSGALG00000002227	ENSGALT00000003486	0.0837122	DMXL1	Dmx like 1 [Source:HGNC Symbol;Acc:HGNC:2937]
ENSGALG00000002229	ENSGALT00000003489	0.0467393	FBXW11	F-box and WD repeat domain containing 11 [Source:HGNC Symbol;Acc:HGNC:13607]
ENSGALG00000002232	ENSGALT00000003495	0.0424132
ENSGALG00000002234	ENSGALT00000003497	-0.312098	UNC13D	unc-13 homolog D [Source:HGNC Symbol;Acc:HGNC:23147]
ENSGALG00000002237	ENSGALT00000003500	-0.042185	ATP6V0D1	ATPase H+ transporting V0 subunit d1 [Source:HGNC Symbol;Acc:HGNC:13724]
ENSGALG00000002239	ENSGALT00000003504	-0.0141826
ENSGALG00000002240	ENSGALT00000003506	0.317286	C3orf18	chromosome 3 open reading frame 18 [Source:HGNC Symbol;Acc:HGNC:24837]
ENSGALG00000002242	ENSGALT00000003508	-0.0916538
ENSGALG00000002247	ENSGALT00000003518	-0.0448166	SETD6	SET domain containing 6 [Source:HGNC Symbol;Acc:HGNC:26116]
ENSGALG00000002250	ENSGALT00000003531	0.0972776	DTWD2	DTW domain containing 2 [Source:HGNC Symbol;Acc:HGNC:19334]
ENSGALG00000002253	ENSGALT00000003536	0.790101	HEMK1	HemK methyltransferase family member 1 [Source:HGNC Symbol;Acc:HGNC:24923]
ENSGALG00000002260	ENSGALT00000003543	0.181858	CISH	cytokine-inducible SH2-containing protein [Source:RefSeq peptide;Acc:NP_989957]
ENSGALG00000002263	ENSGALT00000003547	-0.303024	KLHL6	kelch like family member 6 [Source:HGNC Symbol;Acc:HGNC:18653]
ENSGALG00000002266	ENSGALT00000003553	0.920853	OGDHL	oxoglutarate dehydrogenase-like [Source:HGNC Symbol;Acc:HGNC:25590]
ENSGALG00000002272	ENSGALT00000003564	-0.0364586	NOC4L	nucleolar complex associated 4 homolog [Source:HGNC Symbol;Acc:HGNC:28461]
ENSGALG00000002273	ENSGALT00000003565	0.0823704	LYRM1	LYR motif containing 1 [Source:HGNC Symbol;Acc:HGNC:25074]
ENSGALG00000002277	ENSGALT00000003570	0.385042
ENSGALG00000002278	ENSGALT00000003571	-0.00461365	UNK	unkempt family zinc finger [Source:HGNC Symbol;Acc:HGNC:29369]
ENSGALG00000002282	ENSGALT00000003584	0.249776	TMEM200A	transmembrane protein 200A [Source:HGNC Symbol;Acc:HGNC:21075]
ENSGALG00000002283	ENSGALT00000003585	0.415767	MAPKAPK3	mitogen-activated protein kinase-activated protein kinase 3 [Source:HGNC Symbol;Acc:HGNC:6888]
ENSGALG00000002284	ENSGALT00000003587	0.145804	TRAPPC3	Trafficking protein particle complex subunit 3 [Source:UniProtKB/Swiss-Prot;Acc:Q5ZI57]
ENSGALG00000002285	ENSGALT00000003589	0.0274528	SPSB3	splA/ryanodine receptor domain and SOCS box containing 3 [Source:HGNC Symbol;Acc:HGNC:30629]
ENSGALG00000002287	ENSGALT00000003596	0.227549
ENSGALG00000002312	ENSGALT00000003612	1.13433	TMEM132E	transmembrane protein 132E [Source:HGNC Symbol;Acc:HGNC:26991]
ENSGALG00000002298	ENSGALT00000003614	0.471395	COL8A2	collagen type VIII alpha 2 chain [Source:HGNC Symbol;Acc:HGNC:2216]
ENSGALG00000002301	ENSGALT00000003619	0.0483047	CNOT1	CCR4-NOT transcription complex subunit 1 [Source:HGNC Symbol;Acc:HGNC:7877]
ENSGALG00000002303	ENSGALT00000003623	12.0652	LRIT1	leucine rich repeat, Ig-like and transmembrane domains 1 [Source:HGNC Symbol;Acc:HGNC:23404]
ENSGALG00000002304	ENSGALT00000003624	0.107648	ADPRHL2	ADP-ribosylhydrolase like 2 [Source:HGNC Symbol;Acc:HGNC:21304]
ENSGALG00000002305	ENSGALT00000003625	0.15221
ENSGALG00000002308	ENSGALT00000003628	0.275726	COMMD10	COMM domain containing 10 [Source:HGNC Symbol;Acc:HGNC:30201]
ENSGALG00000002311	ENSGALT00000003634	-0.0358776	GALK1	galactokinase 1 [Source:HGNC Symbol;Acc:HGNC:4118]
ENSGALG00000002316	ENSGALT00000003641	-0.0411375	NUBP2	Cytosolic Fe-S cluster assembly factor NUBP2 [Source:UniProtKB/Swiss-Prot;Acc:Q5ZKV4]
ENSGALG00000002318	ENSGALT00000003649	1.41785	LVRN	laeverin [Source:HGNC Symbol;Acc:HGNC:26904]
ENSGALG00000002329	ENSGALT00000003670	0.0525167
ENSGALG00000002336	ENSGALT00000003682	-0.00547615
ENSGALG00000002341	ENSGALT00000003691	1.76215	AP3S1	AP-3 complex subunit sigma-1 [Source:RefSeq peptide;Acc:NP_001006586]
ENSGALG00000002345	ENSGALT00000003696	0.187872	ATG12	autophagy related 12 [Source:HGNC Symbol;Acc:HGNC:588]
ENSGALG00000002347	ENSGALT00000003699	0.487533	C3orf58	chromosome 3 open reading frame 58 [Source:HGNC Symbol;Acc:HGNC:28490]
ENSGALG00000002350	ENSGALT00000003708	0.181993	DNAH3	dynein axonemal heavy chain 3 [Source:HGNC Symbol;Acc:HGNC:2949]
ENSGALG00000002353	ENSGALT00000003713	-0.363051	C1orf216	chromosome 1 open reading frame 216 [Source:HGNC Symbol;Acc:HGNC:26800]
ENSGALG00000002354	ENSGALT00000003714	0.154492	PUS1	pseudouridylate synthase 1 [Source:HGNC Symbol;Acc:HGNC:15508]
ENSGALG00000002356	ENSGALT00000003716	0.134928	CMTR2	cap methyltransferase 2 [Source:HGNC Symbol;Acc:HGNC:25635]
ENSGALG00000002358	ENSGALT00000003718	1.22979	CDO1	cysteine dioxygenase type 1 [Source:HGNC Symbol;Acc:HGNC:1795]
ENSGALG00000002362	ENSGALT00000003723	0.212581	MANF	mesencephalic astrocyte derived neurotrophic factor [Source:HGNC Symbol;Acc:HGNC:15461]
ENSGALG00000002363	ENSGALT00000003725	0.149462	HSPA9	heat shock protein family A (Hsp70) member 9 [Source:HGNC Symbol;Acc:HGNC:5244]
ENSGALG00000002367	ENSGALT00000003729	1.51358
ENSGALG00000002369	ENSGALT00000003734	11.2368	F13B	coagulation factor XIII B chain [Source:HGNC Symbol;Acc:HGNC:3534]
ENSGALG00000002370	ENSGALT00000003735	0.946739	SH2D4B	SH2 domain containing 4B [Source:HGNC Symbol;Acc:HGNC:31440]
ENSGALG00000002372	ENSGALT00000003739	-0.0589536
ENSGALG00000002377	ENSGALT00000003745	0.193739	ENO1	enolase 1 [Source:HGNC Symbol;Acc:HGNC:3350]
ENSGALG00000002375	ENSGALT00000003754	-0.054446	NOTCH1	notch 1 [Source:HGNC Symbol;Acc:HGNC:7881]
ENSGALG00000002386	ENSGALT00000003755	-0.0382638	TMEM8B	transmembrane protein 8B [Source:HGNC Symbol;Acc:HGNC:21427]
ENSGALG00000002389	ENSGALT00000003760	1.03298	ITGB4	integrin subunit beta 4 [Source:HGNC Symbol;Acc:HGNC:6158]
ENSGALG00000002390	ENSGALT00000003763	0.279638
ENSGALG00000002394	ENSGALT00000003768	11.1393	RGP1	RGP1 homolog, RAB6A GEF complex partner 1 [Source:HGNC Symbol;Acc:HGNC:21965]
ENSGALG00000002397	ENSGALT00000003775	0.829882	PSPH	Gallus gallus phosphoserine phosphatase (PSPH), mRNA. [Source:RefSeq mRNA;Acc:NM_001252272]
ENSGALG00000002399	ENSGALT00000003778	0.102608
ENSGALG00000002407	ENSGALT00000003789	0.735133	HYDIN	hydrocephalus inducing homolog [Source:RefSeq peptide;Acc:NP_001152843]
ENSGALG00000002408	ENSGALT00000003792	-0.000825137	NCDN	neurochondrin [Source:HGNC Symbol;Acc:HGNC:17597]
ENSGALG00000002412	ENSGALT00000003796	0.156237	GBA2	glucosylceramidase beta 2 [Source:HGNC Symbol;Acc:HGNC:18986]
ENSGALG00000002413	ENSGALT00000003800	0.739626
ENSGALG00000002414	ENSGALT00000003802	0.0321834	TSPAN14	tetraspanin 14 [Source:HGNC Symbol;Acc:HGNC:23303]
ENSGALG00000002415	ENSGALT00000003804	0.015275	SAP30BP	SAP30 binding protein [Source:HGNC Symbol;Acc:HGNC:30785]
ENSGALG00000002424	ENSGALT00000003814	0.0786691	RECQL5	RecQ like helicase 5 [Source:HGNC Symbol;Acc:HGNC:9950]
ENSGALG00000002426	ENSGALT00000003816	-0.0729808	EXOSC3	exosome component 3 [Source:HGNC Symbol;Acc:HGNC:17944]
ENSGALG00000002430	ENSGALT00000003821	0.0177045
ENSGALG00000002431	ENSGALT00000003831	0.177067
ENSGALG00000002432	ENSGALT00000003834	2.0107	DYDC1	DPY30 domain containing 1 [Source:HGNC Symbol;Acc:HGNC:23460]
ENSGALG00000002437	ENSGALT00000003844	0.765716	FAM69B	family with sequence similarity 69 member B [Source:HGNC Symbol;Acc:HGNC:28290]
ENSGALG00000026655	ENSGALT00000003848	11.392
ENSGALG00000002442	ENSGALT00000003850	0.106405	ANKS4B	ankyrin repeat and sterile alpha motif domain containing 4B [Source:HGNC Symbol;Acc:HGNC:26795]
ENSGALG00000002443	ENSGALT00000003851	11.9486	FBXL16	F-box and leucine rich repeat protein 16 [Source:HGNC Symbol;Acc:HGNC:14150]
ENSGALG00000023622	ENSGALT00000003855	-0.020991		Avidin [Source:UniProtKB/Swiss-Prot;Acc:P02701]
ENSGALG00000002447	ENSGALT00000003856	0.102957	CTNNA1	catenin alpha 1 [Source:HGNC Symbol;Acc:HGNC:2509]
ENSGALG00000002448	ENSGALT00000003859	-0.00160063	CCT6	T-complex protein 1 subunit zeta [Source:UniProtKB/Swiss-Prot;Acc:Q5ZJ54]
ENSGALG00000002450	ENSGALT00000003862	0.0211968	WDR24	WD repeat-containing protein 24 [Source:UniProtKB/Swiss-Prot;Acc:Q5ZMV9]
ENSGALG00000018534	ENSGALT00000003866	0.326234
ENSGALG00000002452	ENSGALT00000003868	0.475201	AQP3	aquaporin 3 (Gill blood group) [Source:HGNC Symbol;Acc:HGNC:636]
ENSGALG00000002453	ENSGALT00000003869	0.0739277	ABCA7	ATP binding cassette subfamily A member 7 [Source:HGNC Symbol;Acc:HGNC:37]
ENSGALG00000002457	ENSGALT00000003874	0.100202	SIL1	SIL1 nucleotide exchange factor [Source:HGNC Symbol;Acc:HGNC:24624]
ENSGALG00000002458	ENSGALT00000003878	-0.127076	VAC14	Vac14, PIKFYVE complex component [Source:HGNC Symbol;Acc:HGNC:25507]
ENSGALG00000002461	ENSGALT00000003883	0.0637599
ENSGALG00000002463	ENSGALT00000003887	0.0560709	SUMF2	sulfatase modifying factor 2 [Source:HGNC Symbol;Acc:HGNC:20415]
ENSGALG00000002467	ENSGALT00000003894	0.177049	MTSS1L	MTSS1L, I-BAR domain containing [Source:HGNC Symbol;Acc:HGNC:25094]
ENSGALG00000002469	ENSGALT00000003897	0.0641528	CDC73	Parafibromin [Source:UniProtKB/Swiss-Prot;Acc:Q5ZLM0]
ENSGALG00000002470	ENSGALT00000003899	2.4633	CYP27A1	cytochrome P450 family 27 subfamily A member 1 [Source:HGNC Symbol;Acc:HGNC:2605]
ENSGALG00000002473	ENSGALT00000003902	0.0765227	GPR157	G protein-coupled receptor 157 [Source:HGNC Symbol;Acc:HGNC:23687]
ENSGALG00000002478	ENSGALT00000003907	-0.0003808
ENSGALG00000002479	ENSGALT00000003908	0.652112	MAT1A	methionine adenosyltransferase 1A [Source:HGNC Symbol;Acc:HGNC:6903]
ENSGALG00000002485	ENSGALT00000003916	0.255292	PHKG1	phosphorylase kinase catalytic subunit gamma 1 [Source:HGNC Symbol;Acc:HGNC:8930]
ENSGALG00000002486	ENSGALT00000003917	0.237917	RNF123	ring finger protein 123 [Source:HGNC Symbol;Acc:HGNC:21148]
ENSGALG00000002487	ENSGALT00000003918	0.00537562	SFSWAP	splicing factor SWAP homolog [Source:HGNC Symbol;Acc:HGNC:10790]
ENSGALG00000002488	ENSGALT00000003921	0.0586916	PAIP2	Polyadenylate-binding protein-interacting protein 2 [Source:UniProtKB/Swiss-Prot;Acc:Q5ZJS6]
ENSGALG00000002492	ENSGALT00000003926	0.173451
ENSGALG00000002496	ENSGALT00000003930	1.56836
ENSGALG00000002497	ENSGALT00000003932	0.0398529	RHOT2	ras homolog family member T2 [Source:HGNC Symbol;Acc:HGNC:21169]
ENSGALG00000002500	ENSGALT00000003943	0.195626	GMPPB	GDP-mannose pyrophosphorylase B [Source:HGNC Symbol;Acc:HGNC:22932]
ENSGALG00000002501	ENSGALT00000003944	0.211406
ENSGALG00000002503	ENSGALT00000003946	12.586
ENSGALG00000002506	ENSGALT00000003951	0.0815713	SPSB1	splA/ryanodine receptor domain and SOCS box containing 1 [Source:HGNC Symbol;Acc:HGNC:30628]
ENSGALG00000002510	ENSGALT00000003959	-0.00793216
ENSGALG00000002511	ENSGALT00000003960	-0.644589	SYCP1	synaptonemal complex protein 1 [Source:HGNC Symbol;Acc:HGNC:11487]
ENSGALG00000002514	ENSGALT00000003963	-0.163717	SFPQ	splicing factor proline and glutamine rich [Source:HGNC Symbol;Acc:HGNC:10774]
ENSGALG00000002517	ENSGALT00000003967	0.0157003	TMEM35B	transmembrane protein 35B [Source:HGNC Symbol;Acc:HGNC:40021]
ENSGALG00000002519	ENSGALT00000003969	11.6379	SLC25A33	solute carrier family 25 member 33 [Source:HGNC Symbol;Acc:HGNC:29681]
ENSGALG00000002524	ENSGALT00000003977	0.00856493	UCHL5	ubiquitin C-terminal hydrolase L5 [Source:HGNC Symbol;Acc:HGNC:19678]
ENSGALG00000002528	ENSGALT00000003982	0.0566056	DNAJC18	DnaJ heat shock protein family (Hsp40) member C18 [Source:HGNC Symbol;Acc:HGNC:28429]
ENSGALG00000002529	ENSGALT00000003983	0.299821
ENSGALG00000002531	ENSGALT00000003987	-0.047469	SF3B3	splicing factor 3b subunit 3 [Source:HGNC Symbol;Acc:HGNC:10770]
ENSGALG00000002532	ENSGALT00000003990	0.0458382	GJA4	gap junction protein alpha 4 [Source:HGNC Symbol;Acc:HGNC:4278]
ENSGALG00000002539	ENSGALT00000004004	0.288779	KCNN2	potassium calcium-activated channel subfamily N member 2 [Source:HGNC Symbol;Acc:HGNC:6291]
ENSGALG00000021143	ENSGALT00000004005	-0.19218	RGS18	regulator of G-protein signaling 18 [Source:HGNC Symbol;Acc:HGNC:14261]
ENSGALG00000002542	ENSGALT00000004011	0.410554	GUSB	glucuronidase beta [Source:HGNC Symbol;Acc:HGNC:4696]
ENSGALG00000002543	ENSGALT00000004014	0.150684	CSGALNACT2	chondroitin sulfate N-acetylgalactosaminyltransferase 2 [Source:HGNC Symbol;Acc:HGNC:24292]
ENSGALG00000002544	ENSGALT00000004015	0.0884068	PCDH12	protocadherin 12 [Source:HGNC Symbol;Acc:HGNC:8657]
ENSGALG00000002550	ENSGALT00000004024	0.0554244	TSHB	Thyrotropin subunit beta [Source:UniProtKB/Swiss-Prot;Acc:O57340]
ENSGALG00000002551	ENSGALT00000004025	0.142311	CFAP70	cilia and flagella associated protein 70 [Source:HGNC Symbol;Acc:HGNC:30726]
ENSGALG00000002554	ENSGALT00000004037	0.168559	TSPAN2	tetraspanin 2 [Source:HGNC Symbol;Acc:HGNC:20659]
ENSGALG00000002561	ENSGALT00000004046	-0.367229
ENSGALG00000002564	ENSGALT00000004050	0.436437	RGS4	regulator of G-protein signaling 4 [Source:HGNC Symbol;Acc:HGNC:10000]
ENSGALG00000002570	ENSGALT00000004056	-0.674924
ENSGALG00000012137	ENSGALT00000004057	0.119155	KTN1	kinectin 1 [Source:HGNC Symbol;Acc:HGNC:6467]
ENSGALG00000002577	ENSGALT00000004063	2.28968
ENSGALG00000002578	ENSGALT00000004064	0.0212882
ENSGALG00000002579	ENSGALT00000004065	0.918603	RIMBP2	RIMS binding protein 2 [Source:HGNC Symbol;Acc:HGNC:30339]
ENSGALG00000002581	ENSGALT00000004067	-0.283445	HTATIP2	HIV-1 Tat interactive protein 2 [Source:HGNC Symbol;Acc:HGNC:16637]
ENSGALG00000002583	ENSGALT00000004070	-0.15329	PIK3CD	phosphatidylinositol-4,5-bisphosphate 3-kinase catalytic subunit delta [Source:HGNC Symbol;Acc:HGNC:8977]
ENSGALG00000002587	ENSGALT00000004075	0	CRCP	CGRP receptor component [Source:HGNC Symbol;Acc:HGNC:17888]
ENSGALG00000002588	ENSGALT00000004076	0.137241	PPARD	peroxisome proliferator activated receptor delta [Source:HGNC Symbol;Acc:HGNC:9235]
ENSGALG00000002597	ENSGALT00000004086	1.86988	MSS51	MSS51 mitochondrial translational activator [Source:HGNC Symbol;Acc:HGNC:21000]
ENSGALG00000002598	ENSGALT00000004087	0.217739	TPST1	tyrosylprotein sulfotransferase 1 [Source:HGNC Symbol;Acc:HGNC:12020]
ENSGALG00000002599	ENSGALT00000004088	-0.027059	ARHGEF39	Rho guanine nucleotide exchange factor 39 [Source:HGNC Symbol;Acc:HGNC:25909]
ENSGALG00000002603	ENSGALT00000004100	0.0149251
ENSGALG00000002605	ENSGALT00000004103	-0.059333	MRPL17	mitochondrial ribosomal protein L17 [Source:HGNC Symbol;Acc:HGNC:14053]
ENSGALG00000002610	ENSGALT00000004111	0.308468
ENSGALG00000002615	ENSGALT00000004117	-0.259581	DEF6	DEF6, guanine nucleotide exchange factor [Source:HGNC Symbol;Acc:HGNC:2760]
ENSGALG00000002616	ENSGALT00000004118	0.181589	LZIC	Protein LZIC [Source:UniProtKB/Swiss-Prot;Acc:Q5ZKW2]
ENSGALG00000002618	ENSGALT00000004120	0.371407	KCTD7	BTB/POZ domain-containing protein KCTD7 [Source:UniProtKB/Swiss-Prot;Acc:Q5ZJP7]
ENSGALG00000021611	ENSGALT00000004122	0.111741	RABGEF1	RAB guanine nucleotide exchange factor 1 [Source:HGNC Symbol;Acc:HGNC:17676]
ENSGALG00000002621	ENSGALT00000004127	0.648136	SLC25A42	solute carrier family 25 member 42 [Source:HGNC Symbol;Acc:HGNC:28380]
ENSGALG00000002623	ENSGALT00000004131	0.830294	PCOLCE2	procollagen C-endopeptidase enhancer 2 [Source:HGNC Symbol;Acc:HGNC:8739]
ENSGALG00000002624	ENSGALT00000004133	0.050655	BMS1	ribosome biogenesis protein BMS1 homolog [Source:RefSeq peptide;Acc:NP_001186449]
ENSGALG00000002630	ENSGALT00000004145	-0.00789411	ZNF76	zinc finger protein 76 [Source:HGNC Symbol;Acc:HGNC:13149]
ENSGALG00000002631	ENSGALT00000004146	0.409281	LRRC75A	leucine rich repeat containing 75A [Source:HGNC Symbol;Acc:HGNC:32403]
ENSGALG00000002632	ENSGALT00000004147	0.126647	CALCRL	calcitonin receptor like receptor [Source:HGNC Symbol;Acc:HGNC:16709]
ENSGALG00000002634	ENSGALT00000004150	-0.00889761	HDAC3	histone deacetylase 3 [Source:HGNC Symbol;Acc:HGNC:4854]
ENSGALG00000002637	ENSGALT00000004153	1.2829	RBP7	retinol binding protein 7 [Source:HGNC Symbol;Acc:HGNC:30316]
ENSGALG00000002638	ENSGALT00000004154	1.36984
ENSGALG00000002639	ENSGALT00000004155	0.319504	TRPC1	transient receptor potential cation channel subfamily C member 1 [Source:HGNC Symbol;Acc:HGNC:12333]
ENSGALG00000002643	ENSGALT00000004163	-0.371185
ENSGALG00000002644	ENSGALT00000004168	-0.0149204	RPL10A	ribosomal protein L10a [Source:HGNC Symbol;Acc:HGNC:10299]
ENSGALG00000002645	ENSGALT00000004171	0.559684		Piwi-like protein 1 [Source:UniProtKB/Swiss-Prot;Acc:A6N7Y9]
ENSGALG00000002646	ENSGALT00000004172	0.509264	FAM171B	family with sequence similarity 171 member B [Source:HGNC Symbol;Acc:HGNC:29412]
ENSGALG00000002647	ENSGALT00000004173	0.512416	PLS1	Plastin-1 [Source:UniProtKB/Swiss-Prot;Acc:P19179]
ENSGALG00000002648	ENSGALT00000004174	0.0725863	FUK	fucokinase [Source:HGNC Symbol;Acc:HGNC:29500]
ENSGALG00000002651	ENSGALT00000004178	-0.136662	ST3GAL2	ST3 beta-galactoside alpha-2,3-sialyltransferase 2 [Source:HGNC Symbol;Acc:HGNC:10863]
ENSGALG00000002653	ENSGALT00000004180	0.0492235	NCBP3	nuclear cap binding subunit 3 [Source:HGNC Symbol;Acc:HGNC:24612]
ENSGALG00000002655	ENSGALT00000004182	11.1681	ITGAV	integrin subunit alpha V [Source:HGNC Symbol;Acc:HGNC:6150]
ENSGALG00000002656	ENSGALT00000004183	0.0931169	CRK	Adapter molecule crk [Source:UniProtKB/Swiss-Prot;Acc:Q04929]
ENSGALG00000002659	ENSGALT00000004189	0.0524767	WDR5	WD repeat domain 5 [Source:HGNC Symbol;Acc:HGNC:12757]
ENSGALG00000002663	ENSGALT00000004194	0.175203	ATR	ATR serine/threonine kinase [Source:HGNC Symbol;Acc:HGNC:882]
ENSGALG00000002667	ENSGALT00000004201	-0.0811658	OLFML2B	olfactomedin like 2B [Source:HGNC Symbol;Acc:HGNC:24558]
ENSGALG00000002671	ENSGALT00000004206	0.287737	TMEM132D	transmembrane protein 132D [Source:HGNC Symbol;Acc:HGNC:29411]
ENSGALG00000002673	ENSGALT00000004213	0.31039	GRPEL2	GrpE like 2, mitochondrial [Source:HGNC Symbol;Acc:HGNC:21060]
ENSGALG00000002675	ENSGALT00000004215	0.0130538	SCUBE3	signal peptide, CUB domain and EGF like domain containing 3 [Source:HGNC Symbol;Acc:HGNC:13655]
ENSGALG00000002678	ENSGALT00000004220	0.417242	CSPG4	chondroitin sulfate proteoglycan 4 [Source:HGNC Symbol;Acc:HGNC:2466]
ENSGALG00000002682	ENSGALT00000004226	-0.00123604	BRD3	bromodomain containing 3 [Source:HGNC Symbol;Acc:HGNC:1104]
ENSGALG00000002686	ENSGALT00000004232	0.02275	ECD	ecdysoneless cell cycle regulator [Source:HGNC Symbol;Acc:HGNC:17029]
ENSGALG00000002689	ENSGALT00000004236	0.0484751
ENSGALG00000002690	ENSGALT00000004241	0.210035	PDPR	pyruvate dehydrogenase phosphatase regulatory subunit [Source:HGNC Symbol;Acc:HGNC:30264]
ENSGALG00000002692	ENSGALT00000004243	-0.310992
ENSGALG00000002693	ENSGALT00000004246	0.0503458	FAM149B1	family with sequence similarity 149 member B1 [Source:HGNC Symbol;Acc:HGNC:29162]
ENSGALG00000002695	ENSGALT00000004249	-0.0993315	SLC15A4	solute carrier family 15 member 4 [Source:HGNC Symbol;Acc:HGNC:23090]
ENSGALG00000002699	ENSGALT00000004255	0.0675418	VAV2	vav guanine nucleotide exchange factor 2 [Source:HGNC Symbol;Acc:HGNC:12658]
ENSGALG00000002701	ENSGALT00000004257	-0.0743193	DNAJC9	DnaJ heat shock protein family (Hsp40) member C9 [Source:HGNC Symbol;Acc:HGNC:19123]
ENSGALG00000002703	ENSGALT00000004260	0.752061	TFAM	transcription factor A, mitochondrial [Source:HGNC Symbol;Acc:HGNC:11741]
ENSGALG00000002705	ENSGALT00000004265	0.512416	CISD1	CDGSH iron sulfur domain 1 [Source:HGNC Symbol;Acc:HGNC:30880]
ENSGALG00000002706	ENSGALT00000004266	0.0291318	XRN1	5'-3' exoribonuclease 1 [Source:HGNC Symbol;Acc:HGNC:30654]
ENSGALG00000002707	ENSGALT00000004270	0.0520228	CHRNB2	cholinergic receptor nicotinic beta 2 subunit [Source:HGNC Symbol;Acc:HGNC:1962]
ENSGALG00000002708	ENSGALT00000004272	0.687499	LINGO1	Leucine-rich repeat and immunoglobulin-like domain-containing nogo receptor-interacting protein 1 [Source:UniProtKB/Swiss-Prot;Acc:Q50L44]
ENSGALG00000002709	ENSGALT00000004274	0.257364	MYO1C	myosin IC [Source:HGNC Symbol;Acc:HGNC:7597]
ENSGALG00000002710	ENSGALT00000004276	0.137579	IPMK	inositol polyphosphate multikinase [Source:HGNC Symbol;Acc:HGNC:20739]
ENSGALG00000002714	ENSGALT00000004281	0.97056	TMEM132C	transmembrane protein 132C [Source:HGNC Symbol;Acc:HGNC:25436]
ENSGALG00000002723	ENSGALT00000004295	0.137565	ANKS1A	ankyrin repeat and sterile alpha motif domain containing 1A [Source:HGNC Symbol;Acc:HGNC:20961]
ENSGALG00000002725	ENSGALT00000004299	11.2505	UAP1	UDP-N-acetylglucosamine pyrophosphorylase 1 [Source:HGNC Symbol;Acc:HGNC:12457]
ENSGALG00000002728	ENSGALT00000004306	0.918157	SLC16A3	solute carrier family 16 member 3 [Source:HGNC Symbol;Acc:HGNC:10924]
ENSGALG00000002734	ENSGALT00000004312	0.00815014	UHMK1	U2AF homology motif kinase 1 [Source:HGNC Symbol;Acc:HGNC:19683]
ENSGALG00000002735	ENSGALT00000004314	-0.0160976	TAF11	TATA-box binding protein associated factor 11 [Source:HGNC Symbol;Acc:HGNC:11544]
ENSGALG00000002739	ENSGALT00000004318	0.0577189	INPP5K	inositol polyphosphate-5-phosphatase K [Source:HGNC Symbol;Acc:HGNC:33882]
ENSGALG00000002750	ENSGALT00000004344	0.22149	NCKAP1	NCK associated protein 1 [Source:HGNC Symbol;Acc:HGNC:7666]
ENSGALG00000002755	ENSGALT00000004353	0.0934161
ENSGALG00000002756	ENSGALT00000004354	-0.324732	TMEM121	Transmembrane protein 121 [Source:UniProtKB/Swiss-Prot;Acc:Q8QFN3]
ENSGALG00000002759	ENSGALT00000004357	0.373235	PEAK1	pseudopodium enriched atypical kinase 1 [Source:HGNC Symbol;Acc:HGNC:29431]
ENSGALG00000002762	ENSGALT00000004361	0.09097	UHRF1BP1	UHRF1 binding protein 1 [Source:HGNC Symbol;Acc:HGNC:21216]
ENSGALG00000002763	ENSGALT00000004363	0.723161	FRZB	frizzled-related protein [Source:HGNC Symbol;Acc:HGNC:3959]
ENSGALG00000002765	ENSGALT00000004366	0.139633	NBR1	NBR1, autophagy cargo receptor [Source:HGNC Symbol;Acc:HGNC:6746]
ENSGALG00000002766	ENSGALT00000004369	-0.34998	MLKL	mixed lineage kinase domain like [Source:HGNC Symbol;Acc:HGNC:26617]
ENSGALG00000002769	ENSGALT00000004372	0.202932	DNAJC12	DnaJ heat shock protein family (Hsp40) member C12 [Source:HGNC Symbol;Acc:HGNC:28908]
ENSGALG00000026471	ENSGALT00000004374	0.079021	CRIP2	cysteine rich protein 2 [Source:HGNC Symbol;Acc:HGNC:2361]
ENSGALG00000002771	ENSGALT00000004375	0.108069
ENSGALG00000002773	ENSGALT00000004378	11.2505	SNRPC	U1 small nuclear ribonucleoprotein C [Source:UniProtKB/Swiss-Prot;Acc:E1C6F0]
ENSGALG00000002775	ENSGALT00000004382	0.87003	FA2H	fatty acid 2-hydroxylase [Source:HGNC Symbol;Acc:HGNC:21197]
ENSGALG00000002781	ENSGALT00000004392	-0.0623107
ENSGALG00000023806	ENSGALT00000004394	0.128501
ENSGALG00000002784	ENSGALT00000004397	0.148886
ENSGALG00000002786	ENSGALT00000004399	-0.174657	PSTPIP1	proline-serine-threonine phosphatase interacting protein 1 [Source:HGNC Symbol;Acc:HGNC:9580]
ENSGALG00000002789	ENSGALT00000004407	0.819241
ENSGALG00000002790	ENSGALT00000004410	0.288839	ABLIM3	actin binding LIM protein family member 3 [Source:HGNC Symbol;Acc:HGNC:29132]
ENSGALG00000002792	ENSGALT00000004418	1.71049	SPDEF	SAM pointed domain containing ETS transcription factor [Source:HGNC Symbol;Acc:HGNC:17257]
ENSGALG00000002797	ENSGALT00000004426	-0.182367	PGD	phosphogluconate dehydrogenase [Source:HGNC Symbol;Acc:HGNC:8891]
ENSGALG00000002798	ENSGALT00000004428	0.0727852	WDR59	WD repeat-containing protein 59 [Source:UniProtKB/Swiss-Prot;Acc:Q5ZLG9]
ENSGALG00000002800	ENSGALT00000004430	0.532445	GRK7	G protein-coupled receptor kinase 7 [Source:HGNC Symbol;Acc:HGNC:17031]
ENSGALG00000002802	ENSGALT00000004432	3.23448	PACSIN1	protein kinase C and casein kinase substrate in neurons 1 [Source:HGNC Symbol;Acc:HGNC:8570]
ENSGALG00000002803	ENSGALT00000004434	-0.0588202	MTA1	metastasis associated 1 [Source:HGNC Symbol;Acc:HGNC:7410]
ENSGALG00000002804	ENSGALT00000004437	0.378318	RND2	Rho family GTPase 2 [Source:HGNC Symbol;Acc:HGNC:18315]
ENSGALG00000002813	ENSGALT00000004446	0.0944615
ENSGALG00000002783	ENSGALT00000004448	0.0209971
ENSGALG00000002816	ENSGALT00000004451	-0.0681909	STK10	Serine/threonine-protein kinase 10 [Source:UniProtKB/Swiss-Prot;Acc:F1NBT0]
ENSGALG00000002818	ENSGALT00000004453	0.382145
ENSGALG00000002830	ENSGALT00000004468	0.174438	NUDT3	nudix hydrolase 3 [Source:HGNC Symbol;Acc:HGNC:8050]
ENSGALG00000002832	ENSGALT00000004470	-0.122752	IFI35	interferon induced protein 35 [Source:HGNC Symbol;Acc:HGNC:5399]
ENSGALG00000002836	ENSGALT00000004476	0.0928807	PEX14	peroxisomal biogenesis factor 14 [Source:HGNC Symbol;Acc:HGNC:8856]
ENSGALG00000002843	ENSGALT00000004484	-0.0486394	RILP	Rab interacting lysosomal protein [Source:HGNC Symbol;Acc:HGNC:30266]
ENSGALG00000002845	ENSGALT00000004486	1.27247	CTNNA3	catenin alpha 3 [Source:HGNC Symbol;Acc:HGNC:2511]
ENSGALG00000002846	ENSGALT00000004489	0.094112	NEURL1B	neuralized E3 ubiquitin protein ligase 1B [Source:HGNC Symbol;Acc:HGNC:35422]
ENSGALG00000002850	ENSGALT00000004494	-0.0367063	RASA2	RAS p21 protein activator 2 [Source:HGNC Symbol;Acc:HGNC:9872]
ENSGALG00000002853	ENSGALT00000004497	-0.0682716	CFDP1	craniofacial development protein 1 [Source:RefSeq peptide;Acc:NP_001001189]
ENSGALG00000002854	ENSGALT00000004498	0.550685
ENSGALG00000002856	ENSGALT00000004510	0.0246904	RUNDC1	RUN domain containing 1 [Source:HGNC Symbol;Acc:HGNC:25418]
ENSGALG00000002861	ENSGALT00000004515	0.0170441
ENSGALG00000002866	ENSGALT00000004522	0.0494313
ENSGALG00000002870	ENSGALT00000004526	0.0144474	LEMD2	LEM domain containing 2 [Source:HGNC Symbol;Acc:HGNC:21244]
ENSGALG00000002878	ENSGALT00000004538	0.162028	CREBRF	CREB3 regulatory factor [Source:HGNC Symbol;Acc:HGNC:24050]
ENSGALG00000002880	ENSGALT00000004541	-0.0175666	AARSD1	alanyl-tRNA synthetase domain containing 1 [Source:HGNC Symbol;Acc:HGNC:28417]
ENSGALG00000002881	ENSGALT00000004543	0.0470338	C26H6ORF125	ubiquinol-cytochrome-c reductase complex assembly factor 2 [Source:RefSeq peptide;Acc:NP_001258541]
ENSGALG00000002882	ENSGALT00000004545	0.02317	BNIP1	BCL2 interacting protein 1 [Source:HGNC Symbol;Acc:HGNC:1082]
ENSGALG00000002883	ENSGALT00000004548	0.0317262	SCAPER	S-phase cyclin A associated protein in the ER [Source:HGNC Symbol;Acc:HGNC:13081]
ENSGALG00000002886	ENSGALT00000004551	-12.7088	NKX2-5	NK2 homeobox 5 [Source:HGNC Symbol;Acc:HGNC:2488]
ENSGALG00000002892	ENSGALT00000004559	0.286771
ENSGALG00000002897	ENSGALT00000004572	0.819932	SLC16A14	solute carrier family 16 member 14 [Source:HGNC Symbol;Acc:HGNC:26417]
ENSGALG00000002899	ENSGALT00000004577	0.105044	AACS	Acetoacetyl-CoA synthetase [Source:UniProtKB/Swiss-Prot;Acc:Q5ZLG0]
ENSGALG00000002900	ENSGALT00000004579	0.810094	NOTUM	NOTUM, palmitoleoyl-protein carboxylesterase [Source:HGNC Symbol;Acc:HGNC:27106]
ENSGALG00000002904	ENSGALT00000004583	0.153122	REEP3	receptor accessory protein 3 [Source:HGNC Symbol;Acc:HGNC:23711]
ENSGALG00000002906	ENSGALT00000004585	-0.0275261
ENSGALG00000002907	ENSGALT00000004587	13.3946	MYL1	Myosin light chain 1, skeletal muscle isoform [Source:UniProtKB/Swiss-Prot;Acc:P02604]
ENSGALG00000002911	ENSGALT00000004596	1.14643	MOXD1	monooxygenase DBH like 1 [Source:HGNC Symbol;Acc:HGNC:21063]
ENSGALG00000002913	ENSGALT00000004598	0.0697017	BNAS1	BRI3 binding protein [Source:HGNC Symbol;Acc:HGNC:14251]
ENSGALG00000002919	ENSGALT00000004608	0.0401483	MON1A	MON1 homolog A, secretory trafficking associated [Source:HGNC Symbol;Acc:HGNC:28207]
ENSGALG00000002931	ENSGALT00000004627	0.570252
ENSGALG00000002942	ENSGALT00000004648	0.167261	JMJD1C	jumonji domain containing 1C [Source:HGNC Symbol;Acc:HGNC:12313]
ENSGALG00000002943	ENSGALT00000004650	-0.00157742	PRPF8	pre-mRNA processing factor 8 [Source:HGNC Symbol;Acc:HGNC:17340]
ENSGALG00000002944	ENSGALT00000004656	0.384039
ENSGALG00000002945	ENSGALT00000004657	0.369831	TMEM266	transmembrane protein 266 [Source:HGNC Symbol;Acc:HGNC:26763]
ENSGALG00000002952	ENSGALT00000004664	0.0394094	NRG4	neuregulin 4 [Source:HGNC Symbol;Acc:HGNC:29862]
ENSGALG00000002957	ENSGALT00000004672	-0.107407	SLC12A3	solute carrier family 12 member 3 [Source:HGNC Symbol;Acc:HGNC:10912]
ENSGALG00000002958	ENSGALT00000004678	0.29082	DNER	delta/notch like EGF repeat containing [Source:HGNC Symbol;Acc:HGNC:24456]
ENSGALG00000002959	ENSGALT00000004680	0.0567334	NRBF2	nuclear receptor binding factor 2 [Source:HGNC Symbol;Acc:HGNC:19692]
ENSGALG00000002960	ENSGALT00000004681	0.302968	HMGCS2	3-hydroxy-3-methylglutaryl-CoA synthase 2 [Source:HGNC Symbol;Acc:HGNC:5008]
ENSGALG00000002964	ENSGALT00000004688	0.0155289	DHX37	DEAH-box helicase 37 [Source:HGNC Symbol;Acc:HGNC:17210]
ENSGALG00000002971	ENSGALT00000004699	-0.0133045	NSD1	nuclear receptor binding SET domain protein 1 [Source:HGNC Symbol;Acc:HGNC:14234]
ENSGALG00000002973	ENSGALT00000004706	0.164531
ENSGALG00000002980	ENSGALT00000004715	0.0205147	RTKN2	rhotekin-2 [Source:RefSeq peptide;Acc:NP_001186526]
ENSGALG00000002981	ENSGALT00000004716	0.033194	ERCC4	ERCC excision repair 4, endonuclease catalytic subunit [Source:HGNC Symbol;Acc:HGNC:3436]
ENSGALG00000002982	ENSGALT00000004719	-0.415637	SLC2A6	solute carrier family 2 member 6 [Source:HGNC Symbol;Acc:HGNC:11011]
ENSGALG00000002984	ENSGALT00000004722	-0.162219	RAB24	RAB24, member RAS oncogene family [Source:HGNC Symbol;Acc:HGNC:9765]
ENSGALG00000002987	ENSGALT00000004728	0.493406	SERPINF2	serpin family F member 2 [Source:HGNC Symbol;Acc:HGNC:9075]
ENSGALG00000002988	ENSGALT00000004729	11.8445	PHGDH	phosphoglycerate dehydrogenase [Source:HGNC Symbol;Acc:HGNC:8923]
ENSGALG00000002990	ENSGALT00000004733	0.0421787	PRELID1	PRELI domain containing 1 [Source:HGNC Symbol;Acc:HGNC:30255]
ENSGALG00000002992	ENSGALT00000004736	0.374397	DAW1	dynein assembly factor with WD repeats 1 [Source:HGNC Symbol;Acc:HGNC:26383]
ENSGALG00000002993	ENSGALT00000004742	1.26307	CA10	carbonic anhydrase 10 [Source:HGNC Symbol;Acc:HGNC:1369]
ENSGALG00000003003	ENSGALT00000004747	0.247547	CCL20	C-C motif chemokine ligand 20 [Source:HGNC Symbol;Acc:HGNC:10619]
ENSGALG00000003013	ENSGALT00000004758	0.795185	C10orf107	chromosome 10 open reading frame 107 [Source:HGNC Symbol;Acc:HGNC:28678]
ENSGALG00000003014	ENSGALT00000004759	0.973305	CHRNA3	Neuronal acetylcholine receptor subunit alpha-3 [Source:UniProtKB/Swiss-Prot;Acc:P09481]
ENSGALG00000003016	ENSGALT00000004765	0.39598	MASP2	mannan-binding lectin serine protease 2 precursor [Source:RefSeq peptide;Acc:NP_998752]
ENSGALG00000046226	ENSGALT00000004770	11.5834	SCARB1	scavenger receptor class B member 1 [Source:HGNC Symbol;Acc:HGNC:1664]
ENSGALG00000003024	ENSGALT00000004779	0.00111727	ARMC6	armadillo repeat containing 6 [Source:HGNC Symbol;Acc:HGNC:25049]
ENSGALG00000003025	ENSGALT00000004781	0.747481
ENSGALG00000021092	ENSGALT00000004782	1.17029
ENSGALG00000003031	ENSGALT00000004795	0.134292	SMYD4	SET and MYND domain containing 4 [Source:HGNC Symbol;Acc:HGNC:21067]
ENSGALG00000003033	ENSGALT00000004800	0.196776
ENSGALG00000003034	ENSGALT00000004802	0.389885
ENSGALG00000003039	ENSGALT00000004808	0.240909	SRM	spermidine synthase [Source:HGNC Symbol;Acc:HGNC:11296]
ENSGALG00000003042	ENSGALT00000004812	0.557213	PXMP4	peroxisomal membrane protein 4 [Source:HGNC Symbol;Acc:HGNC:15920]
ENSGALG00000003045	ENSGALT00000004815	0.148936	E2F1	E2F transcription factor 1 [Source:HGNC Symbol;Acc:HGNC:3113]
ENSGALG00000003046	ENSGALT00000004816	-0.00661859	PSMA4	proteasome subunit alpha 4 [Source:HGNC Symbol;Acc:HGNC:9533]
ENSGALG00000003047	ENSGALT00000004817	0.073386	SUGP2	SURP and G-patch domain containing 2 [Source:HGNC Symbol;Acc:HGNC:18641]
ENSGALG00000003058	ENSGALT00000004831	0.019352
ENSGALG00000003059	ENSGALT00000004832	0.5049	HLF	HLF, PAR bZIP transcription factor [Source:HGNC Symbol;Acc:HGNC:4977]
ENSGALG00000003063	ENSGALT00000004836	0.54611	HYKK	hydroxylysine kinase [Source:HGNC Symbol;Acc:HGNC:34403]
ENSGALG00000003065	ENSGALT00000004840	0.125176	NECAB3	N-terminal EF-hand calcium binding protein 3 [Source:HGNC Symbol;Acc:HGNC:15851]
ENSGALG00000003067	ENSGALT00000004842	-0.0731324	MRPL44	mitochondrial ribosomal protein L44 [Source:HGNC Symbol;Acc:HGNC:16650]
ENSGALG00000003071	ENSGALT00000004848	0.00537125
ENSGALG00000003072	ENSGALT00000004849	-0.0299175	RPA1	Replication protein A 70 kDa DNA-binding subunit [Source:UniProtKB/Swiss-Prot;Acc:Q5ZJJ2]
ENSGALG00000003073	ENSGALT00000004854	0.351753	RHOBTB1	Rho related BTB domain containing 1 [Source:HGNC Symbol;Acc:HGNC:18738]
ENSGALG00000003074	ENSGALT00000004856	0.31191	HOMER3	homer scaffolding protein 3 [Source:HGNC Symbol;Acc:HGNC:17514]
ENSGALG00000003075	ENSGALT00000004859	-0.0303413	SLC34A1	solute carrier family 34 member 1 [Source:HGNC Symbol;Acc:HGNC:11019]
ENSGALG00000003076	ENSGALT00000004863	-0.110063	TNFSF6	Fas ligand [Source:HGNC Symbol;Acc:HGNC:11936]
ENSGALG00000003078	ENSGALT00000004865	-0.0447623	MMD	monocyte to macrophage differentiation associated [Source:HGNC Symbol;Acc:HGNC:7153]
ENSGALG00000003082	ENSGALT00000004873	-0.046008	DPH1	diphthamide biosynthesis 1 [Source:HGNC Symbol;Acc:HGNC:3003]
ENSGALG00000003084	ENSGALT00000004875	-0.036721	NUDT21	nudix hydrolase 21 [Source:HGNC Symbol;Acc:HGNC:13870]
ENSGALG00000003085	ENSGALT00000004876	-0.227828	CDK1	cyclin dependent kinase 1 [Source:HGNC Symbol;Acc:HGNC:1722]
ENSGALG00000003086	ENSGALT00000004879	0.0150845	EXOSC10	exosome component 10 [Source:HGNC Symbol;Acc:HGNC:9138]
ENSGALG00000003091	ENSGALT00000004886	-0.0351768	PARN	poly(A)-specific ribonuclease PARN [Source:RefSeq peptide;Acc:NP_001025800]
ENSGALG00000003092	ENSGALT00000004888	0.135175	ERLIN2	ER lipid raft associated 2 [Source:HGNC Symbol;Acc:HGNC:1356]
ENSGALG00000003096	ENSGALT00000004893	-0.0101002
ENSGALG00000003101	ENSGALT00000004898	0.182618	PROSC	proline synthetase cotranscribed homolog (bacterial) [Source:HGNC Symbol;Acc:HGNC:9457]
ENSGALG00000003107	ENSGALT00000004906	0.135024	AMFR	autocrine motility factor receptor [Source:HGNC Symbol;Acc:HGNC:463]
ENSGALG00000003108	ENSGALT00000004908	0.0274417	SMG6	SMG6, nonsense mediated mRNA decay factor [Source:HGNC Symbol;Acc:HGNC:17809]
ENSGALG00000003111	ENSGALT00000004911	0.0378647	BFAR	bifunctional apoptosis regulator [Source:HGNC Symbol;Acc:HGNC:17613]
ENSGALG00000003114	ENSGALT00000004916	11.8445	NOG	noggin [Source:HGNC Symbol;Acc:HGNC:7866]
ENSGALG00000003118	ENSGALT00000004926	10.8236	ADGRA2	adhesion G protein-coupled receptor A2 [Source:HGNC Symbol;Acc:HGNC:17849]
ENSGALG00000003120	ENSGALT00000004933	-0.0323088	NCOR2	nuclear receptor corepressor 2 [Source:HGNC Symbol;Acc:HGNC:7673]
ENSGALG00000003122	ENSGALT00000004936	0.141575	ZFAND2A	zinc finger AN1-type containing 2A [Source:HGNC Symbol;Acc:HGNC:28073]
ENSGALG00000003123	ENSGALT00000004939	0.443488	CNTNAP1	contactin associated protein 1 [Source:HGNC Symbol;Acc:HGNC:8011]
ENSGALG00000003129	ENSGALT00000004947	0.518986
ENSGALG00000003130	ENSGALT00000004949	0.823072	DDX49	DEAD-box helicase 49 [Source:HGNC Symbol;Acc:HGNC:18684]
ENSGALG00000003131	ENSGALT00000004950	-0.00445995	DGKE	diacylglycerol kinase epsilon [Source:HGNC Symbol;Acc:HGNC:2852]
ENSGALG00000003134	ENSGALT00000004953	0.2754
ENSGALG00000003138	ENSGALT00000004960	0.345214	OXTR	oxytocin receptor [Source:HGNC Symbol;Acc:HGNC:8529]
ENSGALG00000003140	ENSGALT00000004963	11.1393
ENSGALG00000003142	ENSGALT00000004965	10.9043
ENSGALG00000003143	ENSGALT00000004968	0.0230438	ZC3H7A	zinc finger CCCH-type containing 7A [Source:HGNC Symbol;Acc:HGNC:30959]
ENSGALG00000003147	ENSGALT00000004975	0.0115709	TRPC4AP	transient receptor potential cation channel subfamily C member 4 associated protein [Source:HGNC Symbol;Acc:HGNC:16181]
ENSGALG00000003148	ENSGALT00000004979	0.302454	SPAG16	sperm associated antigen 16 [Source:HGNC Symbol;Acc:HGNC:23225]
ENSGALG00000003149	ENSGALT00000004981	0.0972826
ENSGALG00000003153	ENSGALT00000004991	0.142925	COPE	Coatomer subunit epsilon [Source:UniProtKB/Swiss-Prot;Acc:Q5ZIK9]
ENSGALG00000003154	ENSGALT00000004992	0.275392	TXNDC11	thioredoxin domain containing 11 [Source:HGNC Symbol;Acc:HGNC:28030]
ENSGALG00000003158	ENSGALT00000004998	-0.107342	COIL	coilin [Source:HGNC Symbol;Acc:HGNC:2184]
ENSGALG00000003160	ENSGALT00000005000	0.183547
ENSGALG00000003161	ENSGALT00000005001	0.171043
ENSGALG00000003162	ENSGALT00000005002	0.0049635	FAM134C	family with sequence similarity 134 member C [Source:HGNC Symbol;Acc:HGNC:27258]
ENSGALG00000003163	ENSGALT00000005006	0.231237	GNAO1	G protein subunit alpha o1 [Source:HGNC Symbol;Acc:HGNC:4389]
ENSGALG00000003164	ENSGALT00000005010	1.21423
ENSGALG00000003168	ENSGALT00000005018	-0.039514	MTMR12	myotubularin related protein 12 [Source:HGNC Symbol;Acc:HGNC:18191]
ENSGALG00000003172	ENSGALT00000005033	0.392037
ENSGALG00000003175	ENSGALT00000005036	0.184805	STKLD1	serine/threonine kinase like domain containing 1 [Source:HGNC Symbol;Acc:HGNC:28669]
ENSGALG00000003176	ENSGALT00000005037	0.992329
ENSGALG00000003183	ENSGALT00000005051	0.142318	C16orf70	chromosome 16 open reading frame 70 [Source:HGNC Symbol;Acc:HGNC:29564]
ENSGALG00000003185	ENSGALT00000005054	11.1388	SCPEP1	serine carboxypeptidase 1 [Source:HGNC Symbol;Acc:HGNC:29507]
ENSGALG00000003194	ENSGALT00000005063	0.0912093	ATP6V0A2	ATPase H+ transporting V0 subunit a2 [Source:HGNC Symbol;Acc:HGNC:18481]
ENSGALG00000003195	ENSGALT00000005064	-0.0161325	TRADD	TNFRSF1A associated via death domain [Source:HGNC Symbol;Acc:HGNC:12030]
ENSGALG00000003199	ENSGALT00000005068	-0.0357465	Mlx	MLX, MAX dimerization protein [Source:HGNC Symbol;Acc:HGNC:11645]
ENSGALG00000003203	ENSGALT00000005073	-0.226926
ENSGALG00000003204	ENSGALT00000005076	0.0226099	MED22	Mediator of RNA polymerase II transcription subunit 22 [Source:UniProtKB/Swiss-Prot;Acc:Q800L3]
ENSGALG00000003205	ENSGALT00000005077	0.167201	EIF4EBP1	eukaryotic translation initiation factor 4E binding protein 1 [Source:HGNC Symbol;Acc:HGNC:3288]
ENSGALG00000003206	ENSGALT00000005080	-0.0468311	METTL13	methyltransferase like 13 [Source:HGNC Symbol;Acc:HGNC:24248]
ENSGALG00000003208	ENSGALT00000005083	0.109705	GABARAPL2	GABA type A receptor associated protein like 2 [Source:HGNC Symbol;Acc:HGNC:13291]
ENSGALG00000003211	ENSGALT00000005087	0.162236	POLDIP2	DNA polymerase delta interacting protein 2 [Source:HGNC Symbol;Acc:HGNC:23781]
ENSGALG00000003213	ENSGALT00000005090	-0.20049	LGALS2	galectin 2 [Source:HGNC Symbol;Acc:HGNC:6562]
ENSGALG00000003217	ENSGALT00000005095	0.177675	LITAF	lipopolysaccharide induced TNF factor [Source:HGNC Symbol;Acc:HGNC:16841]
ENSGALG00000023683	ENSGALT00000005096	0.0940954	TCTN2	tectonic family member 2 [Source:HGNC Symbol;Acc:HGNC:25774]
ENSGALG00000003220	ENSGALT00000005099	0.00926783	UPF1	UPF1, RNA helicase and ATPase [Source:HGNC Symbol;Acc:HGNC:9962]
ENSGALG00000003224	ENSGALT00000005105	0.919112	HSF4	heat shock transcription factor 4 [Source:HGNC Symbol;Acc:HGNC:5227]
ENSGALG00000003227	ENSGALT00000005109	0.307569	RAB11FIP4	RAB11 family interacting protein 4 [Source:HGNC Symbol;Acc:HGNC:30267]
ENSGALG00000003233	ENSGALT00000005118	-0.0295222	ASH2L	ASH2 like histone lysine methyltransferase complex subunit [Source:HGNC Symbol;Acc:HGNC:744]
ENSGALG00000003235	ENSGALT00000005121	0.0755485
ENSGALG00000003238	ENSGALT00000005124	0.138228	GNA11	G protein subunit alpha 11 [Source:HGNC Symbol;Acc:HGNC:4379]
ENSGALG00000003241	ENSGALT00000005127	0.212084	CCDC28B	coiled-coil domain containing 28B [Source:HGNC Symbol;Acc:HGNC:28163]
ENSGALG00000003242	ENSGALT00000005128	-0.45007	STAR	Steroidogenic acute regulatory protein, mitochondrial [Source:UniProtKB/Swiss-Prot;Acc:Q9DG09]
ENSGALG00000003243	ENSGALT00000005129	0.613822	RAD54L2	RAD54-like 2 (S. cerevisiae) [Source:HGNC Symbol;Acc:HGNC:29123]
ENSGALG00000003245	ENSGALT00000005131	0.000405125	LSM1	LSM1 homolog, mRNA degradation associated [Source:HGNC Symbol;Acc:HGNC:20472]
ENSGALG00000003246	ENSGALT00000005132	-0.0389359
ENSGALG00000003247	ENSGALT00000005134	-0.0178475	NFYA	nuclear transcription factor Y subunit alpha [Source:HGNC Symbol;Acc:HGNC:7804]
ENSGALG00000003248	ENSGALT00000005135	0.22006		Activated RNA polymerase II transcriptional coactivator p15 [Source:UniProtKB/Swiss-Prot;Acc:Q5ZK63]
ENSGALG00000003249	ENSGALT00000005138	0.0678823	CWF19L1	CWF19-like 1, cell cycle control (S. pombe) [Source:HGNC Symbol;Acc:HGNC:25613]
ENSGALG00000003250	ENSGALT00000005139	0.403877	ITPA	Inosine triphosphate pyrophosphatase [Source:UniProtKB/Swiss-Prot;Acc:F1NLH9]
ENSGALG00000003254	ENSGALT00000005150	0.0331088	BAG4	BCL2 associated athanogene 4 [Source:HGNC Symbol;Acc:HGNC:940]
ENSGALG00000003256	ENSGALT00000005154	0.587119	ATP6V0A1	ATPase H+ transporting V0 subunit a1 [Source:HGNC Symbol;Acc:HGNC:865]
ENSGALG00000003258	ENSGALT00000005159	11.3033	DNAAF1	dynein axonemal assembly factor 1 [Source:HGNC Symbol;Acc:HGNC:30539]
ENSGALG00000003259	ENSGALT00000005160	0.0958101	EIF2B1	eukaryotic translation initiation factor 2B subunit alpha [Source:HGNC Symbol;Acc:HGNC:3257]
ENSGALG00000003265	ENSGALT00000005168	0.145908	PTP4A2	protein tyrosine phosphatase type IVA, member 2 [Source:HGNC Symbol;Acc:HGNC:9635]
ENSGALG00000003267	ENSGALT00000005170	0.0128264	STAT3	Signal transducer and activator of transcription 3 [Source:UniProtKB/Swiss-Prot;Acc:Q6DV79]
ENSGALG00000003272	ENSGALT00000005175	0.0461155	KHDRBS1	KH RNA binding domain containing, signal transduction associated 1 [Source:HGNC Symbol;Acc:HGNC:18116]
ENSGALG00000003273	ENSGALT00000005176	0.387122	HSDL1	hydroxysteroid dehydrogenase like 1 [Source:HGNC Symbol;Acc:HGNC:16475]
ENSGALG00000003281	ENSGALT00000005189	-0.0683888	GSS	glutathione synthetase [Source:HGNC Symbol;Acc:HGNC:4624]
ENSGALG00000003283	ENSGALT00000005192	0.763453	COMP	cartilage oligomeric matrix protein [Source:HGNC Symbol;Acc:HGNC:2227]
ENSGALG00000003284	ENSGALT00000005193	0.145017	CRLF3	cytokine receptor like factor 3 [Source:HGNC Symbol;Acc:HGNC:17177]
ENSGALG00000003285	ENSGALT00000005196	-0.095409	CDHR2	cadherin related family member 2 [Source:HGNC Symbol;Acc:HGNC:18231]
ENSGALG00000003286	ENSGALT00000005199	0.873371	ACSBG1	acyl-CoA synthetase bubblegum family member 1 [Source:HGNC Symbol;Acc:HGNC:29567]
ENSGALG00000003287	ENSGALT00000005202	11.1393	TMEM39B	transmembrane protein 39B [Source:HGNC Symbol;Acc:HGNC:25510]
ENSGALG00000003288	ENSGALT00000005203	0.246353	TARS	threonyl-tRNA synthetase, cytoplasmic [Source:RefSeq peptide;Acc:NP_001026618]
ENSGALG00000003289	ENSGALT00000005205	0.0410426	CHUK	conserved helix-loop-helix ubiquitous kinase [Source:HGNC Symbol;Acc:HGNC:1974]
ENSGALG00000003293	ENSGALT00000005216	0.191797	MBTPS1	membrane bound transcription factor peptidase, site 1 [Source:HGNC Symbol;Acc:HGNC:15456]
ENSGALG00000003294	ENSGALT00000005217	-0.139089	ATAD5	ATPase family AAA domain-containing protein 5 [Source:RefSeq peptide;Acc:NP_001257654]
ENSGALG00000003295	ENSGALT00000005219	0.780102
ENSGALG00000003297	ENSGALT00000005221	0.0462794	HDAC1	Histone deacetylase 1 [Source:UniProtKB/Swiss-Prot;Acc:P56517]
ENSGALG00000003298	ENSGALT00000005224	0.0157909	DDX55	DEAD-box helicase 55 [Source:HGNC Symbol;Acc:HGNC:20085]
ENSGALG00000003301	ENSGALT00000005230	-0.38817
ENSGALG00000003302	ENSGALT00000005232	11.4722	SLC38A8	solute carrier family 38 member 8 [Source:HGNC Symbol;Acc:HGNC:32434]
ENSGALG00000003307	ENSGALT00000005240	0.220661	TMED2	transmembrane p24 trafficking protein 2 [Source:HGNC Symbol;Acc:HGNC:16996]
ENSGALG00000003308	ENSGALT00000005241	11.6695	ERLIN1	ER lipid raft associated 1 [Source:HGNC Symbol;Acc:HGNC:16947]
ENSGALG00000003309	ENSGALT00000005243	0.788237
ENSGALG00000003310	ENSGALT00000005245	11.6509	SLC45A2	solute carrier family 45 member 2 [Source:HGNC Symbol;Acc:HGNC:16472]
ENSGALG00000003313	ENSGALT00000005249	-0.222151
ENSGALG00000003314	ENSGALT00000005250	0.508411
ENSGALG00000003318	ENSGALT00000005257	-0.0315136	SNRNP35	small nuclear ribonucleoprotein U11/U12 subunit 35 [Source:HGNC Symbol;Acc:HGNC:30852]
ENSGALG00000003319	ENSGALT00000005258	-0.0867508	ADAP2	ArfGAP with dual PH domains 2 [Source:HGNC Symbol;Acc:HGNC:16487]
ENSGALG00000003322	ENSGALT00000005261	-0.0227393	TBC1D2B	TBC1 domain family member 2B [Source:HGNC Symbol;Acc:HGNC:29183]
ENSGALG00000003324	ENSGALT00000005264	11.5691	PRRX1	paired related homeobox 1 [Source:HGNC Symbol;Acc:HGNC:9142]
ENSGALG00000003325	ENSGALT00000005265	0.142347	KMT5A	lysine methyltransferase 5A [Source:HGNC Symbol;Acc:HGNC:29489]
ENSGALG00000003329	ENSGALT00000005270	0.160049	GORAB	golgin, RAB6 interacting [Source:HGNC Symbol;Acc:HGNC:25676]
ENSGALG00000003331	ENSGALT00000005272	0.068945	FAF2	Fas associated factor family member 2 [Source:HGNC Symbol;Acc:HGNC:24666]
ENSGALG00000003333	ENSGALT00000005275	-0.192203
ENSGALG00000003334	ENSGALT00000005276	1.20076	METTL11B	methyltransferase like 11B [Source:HGNC Symbol;Acc:HGNC:31932]
ENSGALG00000003336	ENSGALT00000005279	0.485627	DAPK2	death associated protein kinase 2 [Source:HGNC Symbol;Acc:HGNC:2675]
ENSGALG00000003337	ENSGALT00000005281	11.5691	EIF3I	eukaryotic translation initiation factor 3 subunit I [Source:HGNC Symbol;Acc:HGNC:3272]
ENSGALG00000003340	ENSGALT00000005285	0.0823502	GBGT1	globoside alpha-1,3-N-acetylgalactosaminyltransferase 1 [Source:HGNC Symbol;Acc:HGNC:20460]
ENSGALG00000003348	ENSGALT00000005300	0.0486244
ENSGALG00000003349	ENSGALT00000005301	-0.21475	PLEKHA2	pleckstrin homology domain containing A2 [Source:HGNC Symbol;Acc:HGNC:14336]
ENSGALG00000003354	ENSGALT00000005306	-0.463616	KCNH4	potassium voltage-gated channel subfamily H member 4 [Source:HGNC Symbol;Acc:HGNC:6253]
ENSGALG00000003355	ENSGALT00000005307	-0.00960403	NOP16	NOP16 nucleolar protein [Source:HGNC Symbol;Acc:HGNC:26934]
ENSGALG00000003357	ENSGALT00000005309	-0.00444046	FKBP8	FK506 binding protein 8 [Source:HGNC Symbol;Acc:HGNC:3724]
ENSGALG00000003358	ENSGALT00000005311	0.0446792	UBIAD1	UbiA prenyltransferase domain containing 1 [Source:HGNC Symbol;Acc:HGNC:30791]
ENSGALG00000003360	ENSGALT00000005313	-0.166861	ARL10	ADP ribosylation factor like GTPase 10 [Source:HGNC Symbol;Acc:HGNC:22042]
ENSGALG00000003361	ENSGALT00000005314	0.0610628
ENSGALG00000023821	ENSGALT00000005325	-0.0899719
ENSGALG00000003369	ENSGALT00000005327	-0.0589536	KAT2A	lysine acetyltransferase 2A [Source:HGNC Symbol;Acc:HGNC:4201]
ENSGALG00000003370	ENSGALT00000005328	0.00965588	KIAA1191	KIAA1191 [Source:HGNC Symbol;Acc:HGNC:29209]
ENSGALG00000003373	ENSGALT00000005332	0.0593851	BRIX1	BRX1, biogenesis of ribosomes [Source:HGNC Symbol;Acc:HGNC:24170]
ENSGALG00000003374	ENSGALT00000005333	1.66843	ESRP2	Epithelial splicing regulatory protein 2 [Source:UniProtKB/Swiss-Prot;Acc:Q5ZLR4]
ENSGALG00000003378	ENSGALT00000005338	0.0731265	USP42	ubiquitin specific peptidase 42 [Source:HGNC Symbol;Acc:HGNC:20068]
ENSGALG00000003381	ENSGALT00000005344	0.0581064	HERC1	HECT and RLD domain containing E3 ubiquitin protein ligase family member 1 [Source:HGNC Symbol;Acc:HGNC:4867]
ENSGALG00000003383	ENSGALT00000005346	0.106095	KPNA6	karyopherin subunit alpha 6 [Source:HGNC Symbol;Acc:HGNC:6399]
ENSGALG00000003385	ENSGALT00000005348	-0.000241884	LSM4	LSM4 homolog, U6 small nuclear RNA and mRNA degradation associated [Source:HGNC Symbol;Acc:HGNC:17259]
ENSGALG00000003387	ENSGALT00000005353	0.0810365	DNAJC21	DnaJ heat shock protein family (Hsp40) member C21 [Source:HGNC Symbol;Acc:HGNC:27030]
ENSGALG00000003391	ENSGALT00000005357	0.00633964	EIF2AK1	eukaryotic translation initiation factor 2 alpha kinase 1 [Source:HGNC Symbol;Acc:HGNC:24921]
ENSGALG00000003396	ENSGALT00000005367	0.299864	NFATC3	nuclear factor of activated T-cells 3 [Source:HGNC Symbol;Acc:HGNC:7777]
ENSGALG00000003401	ENSGALT00000005378	0.705037	FBXL22	F-box and leucine rich repeat protein 22 [Source:HGNC Symbol;Acc:HGNC:27537]
ENSGALG00000003403	ENSGALT00000005381	1.44123	ZNF385C	zinc finger protein 385C [Source:HGNC Symbol;Acc:HGNC:33722]
ENSGALG00000003405	ENSGALT00000005386	0.785394	BSDC1	BSD domain containing 1 [Source:HGNC Symbol;Acc:HGNC:25501]
ENSGALG00000003408	ENSGALT00000005390	-0.0905721
ENSGALG00000003409	ENSGALT00000005391	0.222182	SOGA1	suppressor of glucose, autophagy associated 1 [Source:HGNC Symbol;Acc:HGNC:16111]
ENSGALG00000003412	ENSGALT00000005397	-0.0200072
ENSGALG00000003415	ENSGALT00000005401	-0.114805
ENSGALG00000003419	ENSGALT00000005406	-0.0637112	MPHOSPH9	M-phase phosphoprotein 9 [Source:HGNC Symbol;Acc:HGNC:7215]
ENSGALG00000003424	ENSGALT00000005411	12.8177	LMX1A	LIM homeobox transcription factor 1 alpha [Source:HGNC Symbol;Acc:HGNC:6653]
ENSGALG00000003425	ENSGALT00000005414	0.328433
ENSGALG00000003426	ENSGALT00000005419	0.833112	RHBDL3	rhomboid like 3 [Source:HGNC Symbol;Acc:HGNC:16502]
ENSGALG00000003427	ENSGALT00000005420	0	USP3	ubiquitin specific peptidase 3 [Source:HGNC Symbol;Acc:HGNC:12626]
ENSGALG00000003428	ENSGALT00000005424	0.0663992
ENSGALG00000003430	ENSGALT00000005427	0.0430092	PMS2	PMS1 homolog 2, mismatch repair system component [Source:HGNC Symbol;Acc:HGNC:9122]
ENSGALG00000003432	ENSGALT00000005433	0.448798	AGXT2	alanine--glyoxylate aminotransferase 2 [Source:HGNC Symbol;Acc:HGNC:14412]
ENSGALG00000003433	ENSGALT00000005435	-0.292621
ENSGALG00000003434	ENSGALT00000005437	0.059465	C17orf75	chromosome 17 open reading frame 75 [Source:HGNC Symbol;Acc:HGNC:30173]
ENSGALG00000003435	ENSGALT00000005443	0.0794325
ENSGALG00000003439	ENSGALT00000005447	0.228424	PLEKHM2	pleckstrin homology and RUN domain containing M2 [Source:HGNC Symbol;Acc:HGNC:29131]
ENSGALG00000003445	ENSGALT00000005458	0.0959625	MGST3	microsomal glutathione S-transferase 3 [Source:HGNC Symbol;Acc:HGNC:7064]
ENSGALG00000003447	ENSGALT00000005461	0.110545
ENSGALG00000003457	ENSGALT00000005478	0.147695	CNP	2',3'-cyclic nucleotide 3' phosphodiesterase [Source:HGNC Symbol;Acc:HGNC:2158]
ENSGALG00000044132	ENSGALT00000005483	-0.116827
ENSGALG00000003462	ENSGALT00000005485	12.0264		Parvalbumin, thymic CPV3 [Source:UniProtKB/Swiss-Prot;Acc:P43305]
ENSGALG00000003464	ENSGALT00000005488	0.01298	TTC25	tetratricopeptide repeat domain 25 [Source:HGNC Symbol;Acc:HGNC:25280]
ENSGALG00000003467	ENSGALT00000005492	-0.122284	BYSL	bystin like [Source:HGNC Symbol;Acc:HGNC:1157]
ENSGALG00000003470	ENSGALT00000005496	1.53002	ZMAT4	zinc finger matrin-type 4 [Source:HGNC Symbol;Acc:HGNC:25844]
ENSGALG00000003476	ENSGALT00000005503	0.226166	ERN1	endoplasmic reticulum to nucleus signaling 1 [Source:HGNC Symbol;Acc:HGNC:3449]
ENSGALG00000003478	ENSGALT00000005506	0.380291	GFI1B	Zinc finger protein Gfi-1b [Source:UniProtKB/Swiss-Prot;Acc:O42409]
ENSGALG00000003479	ENSGALT00000005507	0.247232	LMTK2	lemur tyrosine kinase 2 [Source:HGNC Symbol;Acc:HGNC:17880]
ENSGALG00000003483	ENSGALT00000005511	0.0320198	GOLGA7	Golgin subfamily A member 7 [Source:UniProtKB/Swiss-Prot;Acc:Q5ZLC9]
ENSGALG00000003484	ENSGALT00000005512	-0.0798681	BARD1	BRCA1-associated RING domain protein 1 [Source:RefSeq peptide;Acc:NP_001026417]
ENSGALG00000003485	ENSGALT00000005513	-0.164675	CCND3	cyclin D3 [Source:HGNC Symbol;Acc:HGNC:1585]
ENSGALG00000003487	ENSGALT00000005515	-0.10451	RAB8B	RAB8B, member RAS oncogene family [Source:HGNC Symbol;Acc:HGNC:30273]
ENSGALG00000003492	ENSGALT00000005527	0.0259925
ENSGALG00000003498	ENSGALT00000005533	-0.18938	TAF8	Transcription initiation factor TFIID subunit 8 [Source:UniProtKB/Swiss-Prot;Acc:Q5ZMS1]
ENSGALG00000003499	ENSGALT00000005535	-0.162192
ENSGALG00000003500	ENSGALT00000005537	0.208044
ENSGALG00000003505	ENSGALT00000005544	0.116953	LACTB	lactamase beta [Source:HGNC Symbol;Acc:HGNC:16468]
ENSGALG00000031496	ENSGALT00000005545	1.62588
ENSGALG00000003507	ENSGALT00000005546	0.39505	TECPR1	tectonin beta-propeller repeat containing 1 [Source:HGNC Symbol;Acc:HGNC:22214]
ENSGALG00000003509	ENSGALT00000005551	11.2368	SPACA9	sperm acrosome associated 9 [Source:HGNC Symbol;Acc:HGNC:1367]
ENSGALG00000003510	ENSGALT00000005552	0.0033267	UCK2	uridine-cytidine kinase 2 [Source:HGNC Symbol;Acc:HGNC:12562]
ENSGALG00000003517	ENSGALT00000005560	-0.112658	ZBTB8OS	zinc finger and BTB domain containing 8 opposite strand [Source:HGNC Symbol;Acc:HGNC:24094]
ENSGALG00000003518	ENSGALT00000005561	0.180128	GPAT4	glycerol-3-phosphate acyltransferase 4 [Source:HGNC Symbol;Acc:HGNC:20880]
ENSGALG00000023760	ENSGALT00000005564	0.889968	CHIA	acidic mammalian chitinase precursor [Source:RefSeq peptide;Acc:NP_989760]
ENSGALG00000003519	ENSGALT00000005566	3.57663
ENSGALG00000003520	ENSGALT00000005570	-0.0727487	POLG2	DNA polymerase gamma 2, accessory subunit [Source:HGNC Symbol;Acc:HGNC:9180]
ENSGALG00000003522	ENSGALT00000005575	-0.0383813	RBBP4	RB binding protein 4, chromatin remodeling factor [Source:HGNC Symbol;Acc:HGNC:9887]
ENSGALG00000003529	ENSGALT00000005583	0.528817	SYNC	syncoilin, intermediate filament protein [Source:HGNC Symbol;Acc:HGNC:28897]
ENSGALG00000003533	ENSGALT00000005587	-0.0299558
ENSGALG00000003536	ENSGALT00000005592	-0.0206326	KLHL11	kelch like family member 11 [Source:HGNC Symbol;Acc:HGNC:19008]
ENSGALG00000003539	ENSGALT00000005601	0.3029	KIAA1522	KIAA1522 [Source:HGNC Symbol;Acc:HGNC:29301]
ENSGALG00000003540	ENSGALT00000005602	-0.0313568	CEP95	centrosomal protein 95 [Source:HGNC Symbol;Acc:HGNC:25141]
ENSGALG00000003545	ENSGALT00000005607	1.23477
ENSGALG00000003547	ENSGALT00000005609	0.0606717	SKP2	S-phase kinase-associated protein 2 [Source:RefSeq peptide;Acc:NP_001007983]
ENSGALG00000003548	ENSGALT00000005611	0.744928	BAIAP2L1	BAI1 associated protein 2 like 1 [Source:HGNC Symbol;Acc:HGNC:21649]
ENSGALG00000003549	ENSGALT00000005615	11.1393
ENSGALG00000003550	ENSGALT00000005616	0.458466	ARHGAP40	Rho GTPase activating protein 40 [Source:HGNC Symbol;Acc:HGNC:16226]
ENSGALG00000003553	ENSGALT00000005620	0.403548	ABCA12	ATP binding cassette subfamily A member 12 [Source:HGNC Symbol;Acc:HGNC:14637]
ENSGALG00000003554	ENSGALT00000005624	11.6663	OPTC	opticin [Source:HGNC Symbol;Acc:HGNC:8158]
ENSGALG00000003557	ENSGALT00000005629	-0.0657161	PAOX	polyamine oxidase [Source:HGNC Symbol;Acc:HGNC:20837]
ENSGALG00000003558	ENSGALT00000005630	0.132423	NADK2	NAD kinase 2, mitochondrial [Source:HGNC Symbol;Acc:HGNC:26404]
ENSGALG00000003559	ENSGALT00000005634	0.0462534	ACTR5	Actin-related protein 5 [Source:UniProtKB/Swiss-Prot;Acc:Q5ZJA4]
ENSGALG00000003560	ENSGALT00000005637	1.292	SLC6A2	solute carrier family 6 member 2 [Source:HGNC Symbol;Acc:HGNC:11048]
ENSGALG00000003562	ENSGALT00000005641	0.631138	NPTX2	neuronal pentraxin 2 [Source:HGNC Symbol;Acc:HGNC:7953]
ENSGALG00000003563	ENSGALT00000005643	0.431698	YARS	tyrosine--tRNA ligase, cytoplasmic [Source:RefSeq peptide;Acc:NP_001006314]
ENSGALG00000003566	ENSGALT00000005647	0.270134	SMURF2	SMAD specific E3 ubiquitin protein ligase 2 [Source:HGNC Symbol;Acc:HGNC:16809]
ENSGALG00000003567	ENSGALT00000005650	1.4717	FNDC5	fibronectin type III domain containing 5 [Source:HGNC Symbol;Acc:HGNC:20240]
ENSGALG00000003568	ENSGALT00000005651	0.0312227	PPP1R16B	protein phosphatase 1 regulatory subunit 16B [Source:HGNC Symbol;Acc:HGNC:15850]
ENSGALG00000003570	ENSGALT00000005653	0.186431	ATIC	5-aminoimidazole-4-carboxamide ribonucleotide formyltransferase/IMP cyclohydrolase [Source:HGNC Symbol;Acc:HGNC:794]
ENSGALG00000003572	ENSGALT00000005655	-0.0741376
ENSGALG00000003574	ENSGALT00000005659	-0.00563181	LPCAT2	lysophosphatidylcholine acyltransferase 2 [Source:HGNC Symbol;Acc:HGNC:26032]
ENSGALG00000003578	ENSGALT00000005664	0.511333	FN1	fibronectin 1 [Source:HGNC Symbol;Acc:HGNC:3778]
ENSGALG00000003582	ENSGALT00000005668	1.44313	SLC1A3	solute carrier family 1 member 3 [Source:HGNC Symbol;Acc:HGNC:10941]
ENSGALG00000003584	ENSGALT00000005672	11.1958	KPNA2	karyopherin subunit alpha 2 [Source:HGNC Symbol;Acc:HGNC:6395]
ENSGALG00000003588	ENSGALT00000005677	12.3525
ENSGALG00000003594	ENSGALT00000005683	0.54036	ANK1	ankyrin 1 [Source:HGNC Symbol;Acc:HGNC:492]
ENSGALG00000003595	ENSGALT00000005687	0.828562	SARM1	sterile alpha and TIR motif containing 1 [Source:HGNC Symbol;Acc:HGNC:17074]
ENSGALG00000003596	ENSGALT00000005688	-0.0154122	TRRAP	transformation/transcription domain associated protein [Source:HGNC Symbol;Acc:HGNC:12347]
ENSGALG00000003597	ENSGALT00000005690	0.0457954	AK2	adenylate kinase 2 [Source:HGNC Symbol;Acc:HGNC:362]
ENSGALG00000003604	ENSGALT00000005705	0.369408	SLC46A1	solute carrier family 46 member 1 [Source:HGNC Symbol;Acc:HGNC:30521]
ENSGALG00000003614	ENSGALT00000005718	0.084902	AZIN2	antizyme inhibitor 2 [Source:HGNC Symbol;Acc:HGNC:29957]
ENSGALG00000023749	ENSGALT00000005721	0.0325246	DARS2	aspartyl-tRNA synthetase 2, mitochondrial [Source:HGNC Symbol;Acc:HGNC:25538]
ENSGALG00000003624	ENSGALT00000005735	-0.0297854	KLHL10	kelch like family member 10 [Source:HGNC Symbol;Acc:HGNC:18829]
ENSGALG00000003625	ENSGALT00000005739	0.0973829	NDUFS5	NADH:ubiquinone oxidoreductase subunit S5 [Source:HGNC Symbol;Acc:HGNC:7712]
ENSGALG00000003631	ENSGALT00000005754	0.288886
ENSGALG00000003634	ENSGALT00000005757	-0.00729822	PTEN	phosphatase and tensin homolog [Source:HGNC Symbol;Acc:HGNC:9588]
ENSGALG00000003636	ENSGALT00000005760	-0.011714	FBLIM1	filamin binding LIM protein 1 [Source:HGNC Symbol;Acc:HGNC:24686]
ENSGALG00000003644	ENSGALT00000005772	0.829638
ENSGALG00000003650	ENSGALT00000005785	0.023625	NOL11	nucleolar protein 11 [Source:HGNC Symbol;Acc:HGNC:24557]
ENSGALG00000003651	ENSGALT00000005786	-0.152672	NT5C3B	7-methylguanosine phosphate-specific 5'-nucleotidase [Source:UniProtKB/Swiss-Prot;Acc:Q5ZKF6]
ENSGALG00000003652	ENSGALT00000005787	0.000226389	ATAD1	ATPase family, AAA domain containing 1 [Source:HGNC Symbol;Acc:HGNC:25903]
ENSGALG00000043868	ENSGALT00000005790	-0.511601	FOXN1	forkhead box N1 [Source:HGNC Symbol;Acc:HGNC:12765]
ENSGALG00000003655	ENSGALT00000005791	0.348955	GAS2	growth arrest specific 2 [Source:HGNC Symbol;Acc:HGNC:4167]
ENSGALG00000003657	ENSGALT00000005793	1.56421
ENSGALG00000003658	ENSGALT00000005796	0.0156365	DHX35	DEAH-box helicase 35 [Source:HGNC Symbol;Acc:HGNC:15861]
ENSGALG00000003660	ENSGALT00000005800	-0.0257301	FANCF	Fanconi anemia complementation group F [Source:HGNC Symbol;Acc:HGNC:3587]
ENSGALG00000003670	ENSGALT00000005816	-0.190654	MAFB	Transcription factor MafB [Source:UniProtKB/Swiss-Prot;Acc:Q90888]
ENSGALG00000003674	ENSGALT00000005822	0.401842	DHTKD1	dehydrogenase E1 and transketolase domain containing 1 [Source:HGNC Symbol;Acc:HGNC:23537]
ENSGALG00000003675	ENSGALT00000005824	0.618381	PRKAR1B	protein kinase cAMP-dependent type I regulatory subunit beta [Source:HGNC Symbol;Acc:HGNC:9390]
ENSGALG00000003677	ENSGALT00000005827	0.0594445	NTNG2	netrin G2 [Source:HGNC Symbol;Acc:HGNC:14288]
ENSGALG00000003681	ENSGALT00000005832	0.128349	TOP1	DNA topoisomerase 1 [Source:RefSeq peptide;Acc:NP_990441]
ENSGALG00000003682	ENSGALT00000005833	0.0760738
ENSGALG00000003683	ENSGALT00000005834	-0.0866937	MED27	mediator complex subunit 27 [Source:HGNC Symbol;Acc:HGNC:2377]
ENSGALG00000003684	ENSGALT00000005837	0.0458052
ENSGALG00000003687	ENSGALT00000005840	0.0352787
ENSGALG00000003688	ENSGALT00000005842	0.00103636	NUP155	nucleoporin 155 [Source:HGNC Symbol;Acc:HGNC:8063]
ENSGALG00000003691	ENSGALT00000005847	0.0665439	RNF145	ring finger protein 145 [Source:HGNC Symbol;Acc:HGNC:20853]
ENSGALG00000003696	ENSGALT00000005860	0.0698958
ENSGALG00000003695	ENSGALT00000005862	0.240222	MINPP1	multiple inositol-polyphosphate phosphatase 1 [Source:HGNC Symbol;Acc:HGNC:7102]
ENSGALG00000003702	ENSGALT00000005867	0.192892	CLINT1	clathrin interactor 1 [Source:HGNC Symbol;Acc:HGNC:23186]
ENSGALG00000003703	ENSGALT00000005868	0.0600591	USE1	unconventional SNARE in the ER 1 homolog [Source:RefSeq peptide;Acc:NP_001026110]
ENSGALG00000003705	ENSGALT00000005871	0.168748	VPS13C	vacuolar protein sorting 13 homolog C [Source:HGNC Symbol;Acc:HGNC:23594]
ENSGALG00000003708	ENSGALT00000005878	0.0659971	WDR70	WD repeat domain 70 [Source:HGNC Symbol;Acc:HGNC:25495]
ENSGALG00000003709	ENSGALT00000005886	0.216722	PLAT	plasminogen activator, tissue type [Source:HGNC Symbol;Acc:HGNC:9051]
ENSGALG00000003712	ENSGALT00000005891	0.0872218
ENSGALG00000003713	ENSGALT00000005893	1.0953
ENSGALG00000003716	ENSGALT00000005897	0.334124	GDNF	glial cell derived neurotrophic factor [Source:HGNC Symbol;Acc:HGNC:4232]
ENSGALG00000003720	ENSGALT00000005906	-0.1184	FANCD2	Fanconi anemia complementation group D2 [Source:HGNC Symbol;Acc:HGNC:3585]
ENSGALG00000003722	ENSGALT00000005910	0.503244	THG1L	probable tRNA(His) guanylyltransferase [Source:RefSeq peptide;Acc:NP_001025787]
ENSGALG00000003726	ENSGALT00000005914	0.0184935	EGFLAM	EGF like, fibronectin type III and laminin G domains [Source:HGNC Symbol;Acc:HGNC:26810]
ENSGALG00000003727	ENSGALT00000005915	0.21398	HAUS8	HAUS augmin like complex subunit 8 [Source:HGNC Symbol;Acc:HGNC:30532]
ENSGALG00000003731	ENSGALT00000005919	0.106908	FBXO42	F-box protein 42 [Source:HGNC Symbol;Acc:HGNC:29249]
ENSGALG00000003732	ENSGALT00000005921	0.329115	UCK1	uridine-cytidine kinase 1 [Source:HGNC Symbol;Acc:HGNC:14859]
ENSGALG00000003733	ENSGALT00000005924	0.231755	LIFR	leukemia inhibitory factor receptor alpha [Source:HGNC Symbol;Acc:HGNC:6597]
ENSGALG00000003734	ENSGALT00000005925	0.0992542	SZRD1	SUZ domain-containing protein 1 [Source:UniProtKB/Swiss-Prot;Acc:Q5ZK25]
ENSGALG00000003736	ENSGALT00000005928	0.185062	ABCB9	ATP binding cassette subfamily B member 9 [Source:HGNC Symbol;Acc:HGNC:50]
ENSGALG00000003738	ENSGALT00000005931	0.244616	EMC3	ER membrane protein complex subunit 3 [Source:HGNC Symbol;Acc:HGNC:23999]
ENSGALG00000003742	ENSGALT00000005938	0.588263	CPAMD8	C3 and PZP like, alpha-2-macroglobulin domain containing 8 [Source:HGNC Symbol;Acc:HGNC:23228]
ENSGALG00000003743	ENSGALT00000005939	0.187	VPS37B	VPS37B, ESCRT-I subunit [Source:HGNC Symbol;Acc:HGNC:25754]
ENSGALG00000003744	ENSGALT00000005940	0.674634	ADAM19	ADAM metallopeptidase domain 19 [Source:HGNC Symbol;Acc:HGNC:197]
ENSGALG00000003745	ENSGALT00000005941	0.0987504	NECAP2	NECAP endocytosis associated 2 [Source:HGNC Symbol;Acc:HGNC:25528]
ENSGALG00000003747	ENSGALT00000005943	0.189592	OSMR	oncostatin M receptor [Source:HGNC Symbol;Acc:HGNC:8507]
ENSGALG00000003750	ENSGALT00000005954	-0.0763427	PLCG1	phospholipase C gamma 1 [Source:HGNC Symbol;Acc:HGNC:9065]
ENSGALG00000003751	ENSGALT00000005958	11.7551
ENSGALG00000003757	ENSGALT00000005964	0.0457847	POMT1	protein O-mannosyltransferase 1 [Source:HGNC Symbol;Acc:HGNC:9202]
ENSGALG00000003758	ENSGALT00000005966	0.00679837	MREG	melanoregulin [Source:HGNC Symbol;Acc:HGNC:25478]
ENSGALG00000003759	ENSGALT00000005967	0.211599	RORA	nuclear receptor ROR-alpha [Source:RefSeq peptide;Acc:NP_001276816]
ENSGALG00000003766	ENSGALT00000005975	0.120257	KIAA0100	KIAA0100 [Source:HGNC Symbol;Acc:HGNC:28960]
ENSGALG00000003767	ENSGALT00000005977	0.441975	NKD1	naked cuticle homolog 1 [Source:HGNC Symbol;Acc:HGNC:17045]
ENSGALG00000003771	ENSGALT00000005982	0.121729	SIN3B	SIN3 transcription regulator family member B [Source:HGNC Symbol;Acc:HGNC:19354]
ENSGALG00000003775	ENSGALT00000005988	0.0591712	RICTOR	RPTOR independent companion of MTOR complex 2 [Source:HGNC Symbol;Acc:HGNC:28611]
ENSGALG00000003778	ENSGALT00000005994	0.660052	TMEM38A	transmembrane protein 38A [Source:HGNC Symbol;Acc:HGNC:28462]
ENSGALG00000003781	ENSGALT00000006001	0.111115	SUN1	Sad1 and UNC84 domain containing 1 [Source:HGNC Symbol;Acc:HGNC:18587]
ENSGALG00000018700	ENSGALT00000006004	0.328391	PLPP7	phospholipid phosphatase 7 (inactive) [Source:HGNC Symbol;Acc:HGNC:28174]
ENSGALG00000003786	ENSGALT00000006006	0.0343852	BRD7	bromodomain containing 7 [Source:HGNC Symbol;Acc:HGNC:14310]
ENSGALG00000003788	ENSGALT00000006011	0.0589064	BNIP2	BCL2 interacting protein 2 [Source:HGNC Symbol;Acc:HGNC:1083]
ENSGALG00000003789	ENSGALT00000006013	0.138544	FAM78A	family with sequence similarity 78 member A [Source:HGNC Symbol;Acc:HGNC:25465]
ENSGALG00000003793	ENSGALT00000006017	0.518966	GTF2A2	general transcription factor IIA subunit 2 [Source:HGNC Symbol;Acc:HGNC:4647]
ENSGALG00000003794	ENSGALT00000006018	0.276499	SLC35E1	solute carrier family 35 member E1 [Source:HGNC Symbol;Acc:HGNC:20803]
ENSGALG00000003798	ENSGALT00000006023	0.104849	GET4	Golgi to ER traffic protein 4 homolog [Source:UniProtKB/Swiss-Prot;Acc:Q5ZKG8]
ENSGALG00000003799	ENSGALT00000006026	0.0456173	USP4	ubiquitin specific peptidase 4 [Source:HGNC Symbol;Acc:HGNC:12627]
ENSGALG00000003800	ENSGALT00000006028	0.352001
ENSGALG00000003802	ENSGALT00000006032	0.33049	OTUD7A	OTU deubiquitinase 7A [Source:HGNC Symbol;Acc:HGNC:20718]
ENSGALG00000003803	ENSGALT00000006033	0.245623	DAB2	DAB2, clathrin adaptor protein [Source:HGNC Symbol;Acc:HGNC:2662]
ENSGALG00000003805	ENSGALT00000006037	0.286435	PRKG1	protein kinase, cGMP-dependent, type I [Source:HGNC Symbol;Acc:HGNC:9414]
ENSGALG00000003814	ENSGALT00000006047	0.0775047
ENSGALG00000003815	ENSGALT00000006049	11.3064	RPN2	ribophorin II [Source:HGNC Symbol;Acc:HGNC:10382]
ENSGALG00000003816	ENSGALT00000006051	0.577249	NT5C1A	5'-nucleotidase, cytosolic IA [Source:HGNC Symbol;Acc:HGNC:17819]
ENSGALG00000003820	ENSGALT00000006056	-0.159985	ARPC3	actin related protein 2/3 complex subunit 3 [Source:HGNC Symbol;Acc:HGNC:706]
ENSGALG00000003821	ENSGALT00000006057	0.491601	RAMP1	receptor activity modifying protein 1 [Source:HGNC Symbol;Acc:HGNC:9843]
ENSGALG00000003824	ENSGALT00000006060	-0.0672248	CHERP	calcium homeostasis endoplasmic reticulum protein [Source:HGNC Symbol;Acc:HGNC:16930]
ENSGALG00000003826	ENSGALT00000006066	-0.00459195	ANAPC7	anaphase promoting complex subunit 7 [Source:HGNC Symbol;Acc:HGNC:17380]
ENSGALG00000003829	ENSGALT00000006069	0.896201	HPCAL4	hippocalcin like 4 [Source:HGNC Symbol;Acc:HGNC:18212]
ENSGALG00000003832	ENSGALT00000006075	0.0122787	TEX264	testis expressed 264 [Source:HGNC Symbol;Acc:HGNC:30247]
ENSGALG00000003836	ENSGALT00000006088	0.278582
ENSGALG00000003837	ENSGALT00000006090	-0.267915	ADCY7	adenylate cyclase 7 [Source:HGNC Symbol;Acc:HGNC:238]
ENSGALG00000003838	ENSGALT00000006094	0.225076
ENSGALG00000003839	ENSGALT00000006095	11.8647	GRM2	glutamate metabotropic receptor 2 [Source:HGNC Symbol;Acc:HGNC:4594]
ENSGALG00000003841	ENSGALT00000006097	-0.0671159	DGKK	diacylglycerol kinase kappa [Source:HGNC Symbol;Acc:HGNC:32395]
ENSGALG00000003842	ENSGALT00000006098	-0.311335	GHRH	growth hormone releasing hormone precursor [Source:RefSeq peptide;Acc:NP_001035554]
ENSGALG00000019716	ENSGALT00000006099	0.667756	KRT20	keratin, type I cytoskeletal 20 [Source:RefSeq peptide;Acc:NP_001264910]
ENSGALG00000036846	ENSGALT00000006106	12.2225
ENSGALG00000019715	ENSGALT00000006107	0.954902	KRT12	keratin 12 [Source:HGNC Symbol;Acc:HGNC:6414]
ENSGALG00000003845	ENSGALT00000006110	0.116517	MKNK2	MAP kinase interacting serine/threonine kinase 2 [Source:HGNC Symbol;Acc:HGNC:7111]
ENSGALG00000003849	ENSGALT00000006114	11.5809	TRPM1	transient receptor potential cation channel subfamily M member 1 [Source:HGNC Symbol;Acc:HGNC:7146]
ENSGALG00000003851	ENSGALT00000006120	11.2505	TRIT1	tRNA isopentenyltransferase 1 [Source:HGNC Symbol;Acc:HGNC:20286]
ENSGALG00000003854	ENSGALT00000006126	0.148448	IFT81	intraflagellar transport 81 [Source:HGNC Symbol;Acc:HGNC:14313]
ENSGALG00000034349	ENSGALT00000006128	-0.442839
ENSGALG00000003857	ENSGALT00000006130	-0.610652	ITK	IL2 inducible T-cell kinase [Source:HGNC Symbol;Acc:HGNC:6171]
ENSGALG00000003859	ENSGALT00000006132	0.871099
ENSGALG00000003860	ENSGALT00000006133	0.31628	MID2	midline 2 [Source:HGNC Symbol;Acc:HGNC:7096]
ENSGALG00000003862	ENSGALT00000006147	0.26083
ENSGALG00000003863	ENSGALT00000006151	-0.131937	P2RX7	purinergic receptor P2X 7 [Source:HGNC Symbol;Acc:HGNC:8537]
ENSGALG00000003866	ENSGALT00000006154	11.1958
ENSGALG00000003870	ENSGALT00000006159	0.0389484	MED7	mediator complex subunit 7 [Source:HGNC Symbol;Acc:HGNC:2378]
ENSGALG00000003875	ENSGALT00000006164	0.186586	ABL1	ABL proto-oncogene 1, non-receptor tyrosine kinase [Source:HGNC Symbol;Acc:HGNC:76]
ENSGALG00000003876	ENSGALT00000006165	-0.730159
ENSGALG00000003878	ENSGALT00000006167	-0.0257765	PIN4	peptidylprolyl cis/trans isomerase, NIMA-interacting 4 [Source:HGNC Symbol;Acc:HGNC:8992]
ENSGALG00000003879	ENSGALT00000006168	0.176243	MFSD2A	major facilitator superfamily domain containing 2A [Source:HGNC Symbol;Acc:HGNC:25897]
ENSGALG00000003880	ENSGALT00000006170	-0.0670051	STX6	Syntaxin-6 [Source:UniProtKB/Swiss-Prot;Acc:Q5ZL19]
ENSGALG00000003881	ENSGALT00000006172	-0.0185027	ERCC6L	ERCC excision repair 6 like, spindle assembly checkpoint helicase [Source:HGNC Symbol;Acc:HGNC:20794]
ENSGALG00000003882	ENSGALT00000006174	2.23192	SMARCE1	SWI/SNF related, matrix associated, actin dependent regulator of chromatin, subfamily e, member 1 [Source:HGNC Symbol;Acc:HGNC:11109]
ENSGALG00000003883	ENSGALT00000006179	0.0962841
ENSGALG00000003885	ENSGALT00000006181	-0.090862
ENSGALG00000003886	ENSGALT00000006182	0.447162	SGCD	sarcoglycan delta [Source:HGNC Symbol;Acc:HGNC:10807]
ENSGALG00000003893	ENSGALT00000006190	0.0674257	XPR1	xenotropic and polytropic retrovirus receptor 1 [Source:HGNC Symbol;Acc:HGNC:12827]
ENSGALG00000003895	ENSGALT00000006192	10.9491	PRDM12	PR/SET domain 12 [Source:HGNC Symbol;Acc:HGNC:13997]
ENSGALG00000003899	ENSGALT00000006196	0.522731	RAB17	RAB17, member RAS oncogene family [Source:HGNC Symbol;Acc:HGNC:16523]
ENSGALG00000003901	ENSGALT00000006200	0.385408	P2RX4	purinergic receptor P2X 4 [Source:HGNC Symbol;Acc:HGNC:8535]
ENSGALG00000003906	ENSGALT00000006206	0.0143419	MPHOSPH10	M-phase phosphoprotein 10 [Source:HGNC Symbol;Acc:HGNC:7213]
ENSGALG00000003907	ENSGALT00000006207	0.0146253	N4BP1	NEDD4 binding protein 1 [Source:HGNC Symbol;Acc:HGNC:29850]
ENSGALG00000003911	ENSGALT00000006226	1.61839	CACNG5	calcium voltage-gated channel auxiliary subunit gamma 5 [Source:HGNC Symbol;Acc:HGNC:1409]
ENSGALG00000003914	ENSGALT00000006232	0.659712	CALR3	calreticulin 3 [Source:HGNC Symbol;Acc:HGNC:20407]
ENSGALG00000021238	ENSGALT00000006237	0.661495
ENSGALG00000003919	ENSGALT00000006244	0.0800686	MRPL22	mitochondrial ribosomal protein L22 [Source:HGNC Symbol;Acc:HGNC:14480]
ENSGALG00000003921	ENSGALT00000006247	0.411353
ENSGALG00000003923	ENSGALT00000006250	0.487741	COL6A3	collagen type VI alpha 3 chain [Source:HGNC Symbol;Acc:HGNC:2213]
ENSGALG00000003925	ENSGALT00000006252	2.26762	MYPN	myopalladin [Source:HGNC Symbol;Acc:HGNC:23246]
ENSGALG00000003924	ENSGALT00000006255	0.281494	ACBD6	acyl-CoA binding domain containing 6 [Source:HGNC Symbol;Acc:HGNC:23339]
ENSGALG00000003929	ENSGALT00000006261	0.0570941
ENSGALG00000003930	ENSGALT00000006262	0.242552	APBA2	amyloid beta precursor protein binding family A member 2 [Source:HGNC Symbol;Acc:HGNC:579]
ENSGALG00000003932	ENSGALT00000006265	0.0680297	SDC4	Syndecan-4 [Source:UniProtKB/Swiss-Prot;Acc:P49416]
ENSGALG00000003933	ENSGALT00000006266	0.0864589	QSOX1	Sulfhydryl oxidase 1 [Source:UniProtKB/Swiss-Prot;Acc:Q8JGM4]
ENSGALG00000003935	ENSGALT00000006268	2.07592	PBLD	phenazine biosynthesis like protein domain containing [Source:HGNC Symbol;Acc:HGNC:23301]
ENSGALG00000003936	ENSGALT00000006269	-0.0573534	PPT1	palmitoyl-protein thioesterase 1 [Source:HGNC Symbol;Acc:HGNC:9325]
ENSGALG00000003937	ENSGALT00000006272	0.00398097	GEMIN5	gem nuclear organelle associated protein 5 [Source:HGNC Symbol;Acc:HGNC:20043]
ENSGALG00000003939	ENSGALT00000006275	0.025877
ENSGALG00000003942	ENSGALT00000006283	0.116551	LONP2	lon peptidase 2, peroxisomal [Source:HGNC Symbol;Acc:HGNC:20598]
ENSGALG00000003944	ENSGALT00000006290	0.376567	FAM189A1	family with sequence similarity 189 member A1 [Source:HGNC Symbol;Acc:HGNC:29075]
ENSGALG00000003955	ENSGALT00000006306	0.111976
ENSGALG00000003958	ENSGALT00000006309	0.0103506	PRMT3	protein arginine methyltransferase 3 [Source:HGNC Symbol;Acc:HGNC:30163]
ENSGALG00000003959	ENSGALT00000006310	0.0394266	AP1M1	adaptor related protein complex 1 mu 1 subunit [Source:HGNC Symbol;Acc:HGNC:13667]
ENSGALG00000003965	ENSGALT00000006317	12.8449	DBX1	developing brain homeobox 1 [Source:HGNC Symbol;Acc:HGNC:33185]
ENSGALG00000003969	ENSGALT00000006321	0.509231
ENSGALG00000003972	ENSGALT00000006327	0.427693	FAXDC2	fatty acid hydroxylase domain containing 2 [Source:HGNC Symbol;Acc:HGNC:1334]
ENSGALG00000003973	ENSGALT00000006328	11.6465	TLCD1	Calfacilitin [Source:UniProtKB/Swiss-Prot;Acc:F1NZP5]
ENSGALG00000003976	ENSGALT00000006334	0.0499115	BCORL1	BCL6 corepressor-like 1 [Source:HGNC Symbol;Acc:HGNC:25657]
ENSGALG00000003977	ENSGALT00000006336	0.0504237	TWF2	twinfilin actin binding protein 2 [Source:HGNC Symbol;Acc:HGNC:9621]
ENSGALG00000003979	ENSGALT00000006340	0.237999
ENSGALG00000003980	ENSGALT00000006341	0.597083	IQCA1	IQ motif containing with AAA domain 1 [Source:HGNC Symbol;Acc:HGNC:26195]
ENSGALG00000003985	ENSGALT00000006347	0.0984821	TARSL2	threonyl-tRNA synthetase like 2 [Source:HGNC Symbol;Acc:HGNC:24728]
ENSGALG00000003990	ENSGALT00000006358	0.192503
ENSGALG00000004002	ENSGALT00000006375	0.0692851	LYPLA2	lysophospholipase II [Source:HGNC Symbol;Acc:HGNC:6738]
ENSGALG00000004003	ENSGALT00000006376	0	AIFM1	apoptosis-inducing factor 1, mitochondrial [Source:RefSeq peptide;Acc:NP_001007491]
ENSGALG00000004004	ENSGALT00000006378	1.76605	PHKB	phosphorylase kinase regulatory subunit beta [Source:HGNC Symbol;Acc:HGNC:8927]
ENSGALG00000004005	ENSGALT00000006382	-0.0469974
ENSGALG00000004009	ENSGALT00000006386	-0.387875	DHRS13	dehydrogenase/reductase 13 [Source:HGNC Symbol;Acc:HGNC:28326]
ENSGALG00000003521	ENSGALT00000006394	0.17018	TPM1	Tropomyosin alpha-1 chain [Source:UniProtKB/Swiss-Prot;Acc:P04268]
ENSGALG00000004018	ENSGALT00000006397	0.00870091	GLYCTK	glycerate kinase [Source:HGNC Symbol;Acc:HGNC:24247]
ENSGALG00000004019	ENSGALT00000006401	-0.0167588	MARS2	methionyl-tRNA synthetase 2, mitochondrial [Source:HGNC Symbol;Acc:HGNC:25133]
ENSGALG00000004028	ENSGALT00000006413	1.64745	MATN4	matrilin 4 [Source:HGNC Symbol;Acc:HGNC:6910]
ENSGALG00000026271	ENSGALT00000006419	0.198329	TM2D3	TM2 domain-containing protein 3 isoform 2 [Source:RefSeq peptide;Acc:NP_001280156]
ENSGALG00000004033	ENSGALT00000006422	0.158301	GALNT10	polypeptide N-acetylgalactosaminyltransferase 10 [Source:HGNC Symbol;Acc:HGNC:19873]
ENSGALG00000004035	ENSGALT00000006426	0.546308	CRYBA1	Beta-crystallin A3 [Source:UniProtKB/Swiss-Prot;Acc:P10042]
ENSGALG00000004037	ENSGALT00000006429	-0.134074	DNA2	DNA replication ATP-dependent helicase/nuclease DNA2 DNA replication nuclease DNA2 DNA replication ATP-dependent helicase DNA2 [Source:UniProtKB/Swiss-Prot;Acc:Q5ZKG3]
ENSGALG00000004039	ENSGALT00000006431	0.133055	MINOS1	mitochondrial inner membrane organizing system 1 [Source:HGNC Symbol;Acc:HGNC:32068]
ENSGALG00000004040	ENSGALT00000006432	0.0610231	MFAP3	microfibrillar associated protein 3 [Source:HGNC Symbol;Acc:HGNC:7034]
ENSGALG00000004042	ENSGALT00000006434	-0.0493851
ENSGALG00000004044	ENSGALT00000006436	1.41126	CSRP3	cysteine and glycine rich protein 3 [Source:HGNC Symbol;Acc:HGNC:2472]
ENSGALG00000004045	ENSGALT00000006438	0.0928319
ENSGALG00000004046	ENSGALT00000006440	0.620327	LARP6	La ribonucleoprotein domain family member 6 [Source:HGNC Symbol;Acc:HGNC:24012]
ENSGALG00000004047	ENSGALT00000006441	0.329013	GALE	UDP-galactose-4-epimerase [Source:HGNC Symbol;Acc:HGNC:4116]
ENSGALG00000004049	ENSGALT00000006444	0.152887	ITFG1	integrin alpha FG-GAP repeat containing 1 [Source:HGNC Symbol;Acc:HGNC:30697]
ENSGALG00000004052	ENSGALT00000006449	0.0950333	GPR107	G protein-coupled receptor 107 [Source:HGNC Symbol;Acc:HGNC:17830]
ENSGALG00000004059	ENSGALT00000006457	0.420109	LRRC49	leucine rich repeat containing 49 [Source:HGNC Symbol;Acc:HGNC:25965]
ENSGALG00000004064	ENSGALT00000006465	-0.551715	GPER1	G protein-coupled estrogen receptor 1 [Source:HGNC Symbol;Acc:HGNC:4485]
ENSGALG00000004065	ENSGALT00000006467	0.028057	SLC25A16	solute carrier family 25 member 16 [Source:HGNC Symbol;Acc:HGNC:10986]
ENSGALG00000004066	ENSGALT00000006468	0.399134	HTR6	5-hydroxytryptamine receptor 6 [Source:HGNC Symbol;Acc:HGNC:5301]
ENSGALG00000004068	ENSGALT00000006471	0.0710465	FAM114A2	family with sequence similarity 114 member A2 [Source:HGNC Symbol;Acc:HGNC:1333]
ENSGALG00000004069	ENSGALT00000006472	0.431179	GPR119	G protein-coupled receptor 119 [Source:HGNC Symbol;Acc:HGNC:19060]
ENSGALG00000004070	ENSGALT00000006473	-0.0665991	MICALL2	MICAL like 2 [Source:HGNC Symbol;Acc:HGNC:29672]
ENSGALG00000004074	ENSGALT00000006480	0.135456	KCNS1	potassium voltage-gated channel modifier subfamily S member 1 [Source:HGNC Symbol;Acc:HGNC:6300]
ENSGALG00000004078	ENSGALT00000006484	1.41348
ENSGALG00000004079	ENSGALT00000006485	0.0156486	ENOX2	ecto-NOX disulfide-thiol exchanger 2 [Source:RefSeq peptide;Acc:NP_001006427]
ENSGALG00000004081	ENSGALT00000006487	0.0558575	TMCO4	transmembrane and coiled-coil domains 4 [Source:HGNC Symbol;Acc:HGNC:27393]
ENSGALG00000004082	ENSGALT00000006491	0.123916	TAOK1	TAO kinase 1 [Source:HGNC Symbol;Acc:HGNC:29259]
ENSGALG00000004087	ENSGALT00000006501	0.2666	THSD4	thrombospondin type 1 domain containing 4 [Source:HGNC Symbol;Acc:HGNC:25835]
ENSGALG00000004096	ENSGALT00000006519	0.908866
ENSGALG00000004097	ENSGALT00000006520	0.905556	LRRC38	leucine rich repeat containing 38 [Source:HGNC Symbol;Acc:HGNC:27005]
ENSGALG00000004098	ENSGALT00000006521	-0.101785	STK4	serine/threonine kinase 4 [Source:HGNC Symbol;Acc:HGNC:11408]
ENSGALG00000004101	ENSGALT00000006524	11.8659	NMUR2	neuromedin U receptor 2 [Source:HGNC Symbol;Acc:HGNC:16454]
ENSGALG00000004102	ENSGALT00000006526	11.7084	C1orf158	chromosome 1 open reading frame 158 [Source:HGNC Symbol;Acc:HGNC:28567]
ENSGALG00000004103	ENSGALT00000006527	0.538631	FAM81A	family with sequence similarity 81 member A [Source:HGNC Symbol;Acc:HGNC:28379]
ENSGALG00000004104	ENSGALT00000006529	-0.0015901	INTS1	integrator complex subunit 1 [Source:HGNC Symbol;Acc:HGNC:24555]
ENSGALG00000004106	ENSGALT00000006531	0.187783	DHCR7	7-dehydrocholesterol reductase [Source:HGNC Symbol;Acc:HGNC:2860]
ENSGALG00000004107	ENSGALT00000006532	0.0414279	ITM2A	integral membrane protein 2A [Source:HGNC Symbol;Acc:HGNC:6173]
ENSGALG00000004108	ENSGALT00000006533	0.00782216	CCAR1	cell division cycle and apoptosis regulator 1 [Source:HGNC Symbol;Acc:HGNC:24236]
ENSGALG00000004110	ENSGALT00000006537	-0.103213
ENSGALG00000004111	ENSGALT00000006538	-0.318702	GPR174	G protein-coupled receptor 174 [Source:HGNC Symbol;Acc:HGNC:30245]
ENSGALG00000004112	ENSGALT00000006539	0.0282165	FUCA1	fucosidase, alpha-L- 1, tissue [Source:HGNC Symbol;Acc:HGNC:4006]
ENSGALG00000004113	ENSGALT00000006540	-0.216631
ENSGALG00000021598	ENSGALT00000006557	1.29198
ENSGALG00000004120	ENSGALT00000006562	-0.331601	CNR2	cannabinoid receptor 2 [Source:HGNC Symbol;Acc:HGNC:2160]
ENSGALG00000004122	ENSGALT00000006564	-0.0492544	PNRC2	proline rich nuclear receptor coactivator 2 [Source:HGNC Symbol;Acc:HGNC:23158]
ENSGALG00000004127	ENSGALT00000006570	0.851397
ENSGALG00000004128	ENSGALT00000006571	0.0163309	CYSLTR1	cysteinyl leukotriene receptor 1 [Source:HGNC Symbol;Acc:HGNC:17451]
ENSGALG00000004133	ENSGALT00000006576	-10.739	SRSF10	serine and arginine rich splicing factor 10 [Source:HGNC Symbol;Acc:HGNC:16713]
ENSGALG00000004140	ENSGALT00000006583	0.541548	SH3BP4	SH3 domain binding protein 4 [Source:HGNC Symbol;Acc:HGNC:10826]
ENSGALG00000004141	ENSGALT00000006584	0.22102
ENSGALG00000004144	ENSGALT00000006591	0.00578152
ENSGALG00000004146	ENSGALT00000006595	0.533259	RIMS4	regulating synaptic membrane exocytosis 4 [Source:HGNC Symbol;Acc:HGNC:16183]
ENSGALG00000004150	ENSGALT00000006599	0.367598	MYO1E	myosin IE [Source:HGNC Symbol;Acc:HGNC:7599]
ENSGALG00000004152	ENSGALT00000006601	-0.00385417	C9orf78	chromosome 9 open reading frame 78 [Source:HGNC Symbol;Acc:HGNC:24932]
ENSGALG00000004153	ENSGALT00000006602	0.105938	NADSYN1	NAD synthetase 1 [Source:HGNC Symbol;Acc:HGNC:29832]
ENSGALG00000004155	ENSGALT00000006605	0.620913	MYOM3	myomesin 3 [Source:HGNC Symbol;Acc:HGNC:26679]
ENSGALG00000004156	ENSGALT00000006608	0.093625	KIF1BP	KIF1-binding protein homolog [Source:UniProtKB/Swiss-Prot;Acc:Q5ZIL9]
ENSGALG00000004160	ENSGALT00000006615	0.0413186	G3BP1	G3BP stress granule assembly factor 1 [Source:HGNC Symbol;Acc:HGNC:30292]
ENSGALG00000004161	ENSGALT00000006616	0.289369	CCNB2	G2/mitotic-specific cyclin-B2 [Source:UniProtKB/Swiss-Prot;Acc:P29332]
ENSGALG00000004163	ENSGALT00000006621	10.9043	NPHS2	NPHS2, podocin [Source:HGNC Symbol;Acc:HGNC:13394]
ENSGALG00000004165	ENSGALT00000006623	0.0798044
ENSGALG00000004167	ENSGALT00000006627	-0.264279	SRGN	serglycin [Source:HGNC Symbol;Acc:HGNC:9361]
ENSGALG00000004168	ENSGALT00000006628	0.229542	FEM1A	fem-1 homolog A [Source:HGNC Symbol;Acc:HGNC:16934]
ENSGALG00000004169	ENSGALT00000006629	0.31241
ENSGALG00000004170	ENSGALT00000006631	0.0113157	ADA	adenosine deaminase [Source:HGNC Symbol;Acc:HGNC:186]
ENSGALG00000004171	ENSGALT00000006632	0.081469	RNF111	ring finger protein 111 [Source:HGNC Symbol;Acc:HGNC:17384]
ENSGALG00000004173	ENSGALT00000006634	0.545545	AXDND1	axonemal dynein light chain domain containing 1 [Source:HGNC Symbol;Acc:HGNC:26564]
ENSGALG00000004174	ENSGALT00000006635	0.129733	VPS26A	VPS26, retromer complex component A [Source:HGNC Symbol;Acc:HGNC:12711]
ENSGALG00000004176	ENSGALT00000006637	0.0110982	ATOX1	antioxidant 1 copper chaperone [Source:HGNC Symbol;Acc:HGNC:798]
ENSGALG00000018439	ENSGALT00000006647	11.4298	DLX1	distal-less homeobox 1 [Source:HGNC Symbol;Acc:HGNC:2914]
ENSGALG00000004184	ENSGALT00000006650	0	SPARC	secreted protein acidic and cysteine rich [Source:HGNC Symbol;Acc:HGNC:11219]
ENSGALG00000004186	ENSGALT00000006652	0.0237928	NSRP1	nuclear speckle splicing regulatory protein 1 [Source:HGNC Symbol;Acc:HGNC:25305]
ENSGALG00000004187	ENSGALT00000006654	-0.0649728
ENSGALG00000004189	ENSGALT00000006656	0.202786	MAFK	Transcription factor MafK [Source:UniProtKB/Swiss-Prot;Acc:Q90596]
ENSGALG00000004190	ENSGALT00000006657	0.0635058	RNF34	ring finger protein 34 [Source:HGNC Symbol;Acc:HGNC:17297]
ENSGALG00000004191	ENSGALT00000006659	0.0127133	RIC8A	Synembryn-A [Source:UniProtKB/Swiss-Prot;Acc:Q5ZL77]
ENSGALG00000004192	ENSGALT00000006663	0.0240333	SLTM	SAFB like transcription modulator [Source:HGNC Symbol;Acc:HGNC:20709]
ENSGALG00000004193	ENSGALT00000006665	0.609953	ARSG	arylsulfatase G [Source:HGNC Symbol;Acc:HGNC:24102]
ENSGALG00000004195	ENSGALT00000006667	-0.0347559
ENSGALG00000004196	ENSGALT00000006673	2.31931
ENSGALG00000004199	ENSGALT00000006682	0.432591	TMEM184A	transmembrane protein 184A [Source:HGNC Symbol;Acc:HGNC:28797]
ENSGALG00000004200	ENSGALT00000006684	0.105903	DPP9	dipeptidyl peptidase 9 [Source:HGNC Symbol;Acc:HGNC:18648]
ENSGALG00000004203	ENSGALT00000006688	-0.136173	PSMG3	proteasome assembly chaperone 3 [Source:HGNC Symbol;Acc:HGNC:22420]
ENSGALG00000004209	ENSGALT00000006695	-0.0394666	ELFN1	extracellular leucine rich repeat and fibronectin type III domain containing 1 [Source:HGNC Symbol;Acc:HGNC:33154]
ENSGALG00000004212	ENSGALT00000006698	0.331222	ADAM10	ADAM metallopeptidase domain 10 [Source:HGNC Symbol;Acc:HGNC:188]
ENSGALG00000004216	ENSGALT00000006703	0.322997	TOR3A	torsin family 3 member A [Source:HGNC Symbol;Acc:HGNC:11997]
ENSGALG00000023709	ENSGALT00000006704	-0.248013
ENSGALG00000004220	ENSGALT00000006710	0.187955	SERINC3	serine incorporator 3 [Source:HGNC Symbol;Acc:HGNC:11699]
ENSGALG00000004221	ENSGALT00000006712	1.15198
ENSGALG00000021039	ENSGALT00000006717	0.628469	HKDC1	hexokinase domain containing 1 [Source:HGNC Symbol;Acc:HGNC:23302]
ENSGALG00000004222	ENSGALT00000006719	0.315326	HK1	hexokinase-1 [Source:RefSeq peptide;Acc:NP_989432]
ENSGALG00000004224	ENSGALT00000006722	-0.000366178	MAD1L1	MAD1 mitotic arrest deficient like 1 [Source:HGNC Symbol;Acc:HGNC:6762]
ENSGALG00000004225	ENSGALT00000006725	-0.018824
ENSGALG00000004227	ENSGALT00000006730	0.166855	FAM20B	FAM20B, glycosaminoglycan xylosylkinase [Source:HGNC Symbol;Acc:HGNC:23017]
ENSGALG00000004228	ENSGALT00000006731	0.0572664	USP40	ubiquitin specific peptidase 40 [Source:HGNC Symbol;Acc:HGNC:20069]
ENSGALG00000004230	ENSGALT00000006735	0.33491	LIPC	lipase C, hepatic type [Source:HGNC Symbol;Acc:HGNC:6619]
ENSGALG00000004236	ENSGALT00000006741	0.0530532	TRAF3IP1	TRAF3 interacting protein 1 [Source:HGNC Symbol;Acc:HGNC:17861]
ENSGALG00000004238	ENSGALT00000006743	0.561267	MRM2	mitochondrial rRNA methyltransferase 2 [Source:HGNC Symbol;Acc:HGNC:16352]
ENSGALG00000004239	ENSGALT00000006744	0.0502759	IFITM5	interferon induced transmembrane protein 5 [Source:HGNC Symbol;Acc:HGNC:16644]
ENSGALG00000004240	ENSGALT00000006745	0.108934	ORAI1	ORAI calcium release-activated calcium modulator 1 [Source:HGNC Symbol;Acc:HGNC:25896]
ENSGALG00000004243	ENSGALT00000006748	0.759419	IFITM3
ENSGALG00000004244	ENSGALT00000006749	0.207735	TTPAL	alpha-tocopherol transfer protein-like [Source:RefSeq peptide;Acc:NP_001026025]
ENSGALG00000004246	ENSGALT00000006753	0.483597	SLC6A4	solute carrier family 6 member 4 [Source:HGNC Symbol;Acc:HGNC:11050]
ENSGALG00000004247	ENSGALT00000006755	0.17406	MORN3	MORN repeat containing 3 [Source:HGNC Symbol;Acc:HGNC:29807]
ENSGALG00000004248	ENSGALT00000006758	-0.501328	TACR2	tachykinin receptor 2 [Source:HGNC Symbol;Acc:HGNC:11527]
ENSGALG00000004249	ENSGALT00000006759	1.47393	GRHL3	grainyhead like transcription factor 3 [Source:HGNC Symbol;Acc:HGNC:25839]
ENSGALG00000004250	ENSGALT00000006762	0.238815	B4GALNT4	beta-1,4-N-acetyl-galactosaminyltransferase 4 [Source:HGNC Symbol;Acc:HGNC:26315]
ENSGALG00000004255	ENSGALT00000006768	-0.109007	SNX8	sorting nexin 8 [Source:HGNC Symbol;Acc:HGNC:14972]
ENSGALG00000004257	ENSGALT00000006771	0.322061	TSPAN15	tetraspanin 15 [Source:HGNC Symbol;Acc:HGNC:23298]
ENSGALG00000004259	ENSGALT00000006773	0.292786	BLMH	Bleomycin hydrolase [Source:UniProtKB/Swiss-Prot;Acc:P87362]
ENSGALG00000004260	ENSGALT00000006774	1.622	PKP3	plakophilin 3 [Source:HGNC Symbol;Acc:HGNC:9025]
ENSGALG00000004262	ENSGALT00000006778	12.363	TMIGD1	transmembrane and immunoglobulin domain containing 1 [Source:HGNC Symbol;Acc:HGNC:32431]
ENSGALG00000004263	ENSGALT00000006779	0.161673	MYDGF	myeloid derived growth factor [Source:HGNC Symbol;Acc:HGNC:16948]
ENSGALG00000004266	ENSGALT00000006783	0.680051	TNFAIP8L1	TNF alpha induced protein 8 like 1 [Source:HGNC Symbol;Acc:HGNC:28279]
ENSGALG00000004267	ENSGALT00000006784	11.4137	SIGIRR	single Ig and TIR domain containing [Source:HGNC Symbol;Acc:HGNC:30575]
ENSGALG00000004272	ENSGALT00000006793	0.115068	ASB1	ankyrin repeat and SOCS box containing 1 [Source:HGNC Symbol;Acc:HGNC:16011]
ENSGALG00000004273	ENSGALT00000006794	0.19907	RALGPS2	Ras-specific guanine nucleotide-releasing factor RalGPS1 [Source:UniProtKB/Swiss-Prot;Acc:Q5ZJK0]
ENSGALG00000004276	ENSGALT00000006800	0.195961	CHST12	carbohydrate sulfotransferase 12 [Source:HGNC Symbol;Acc:HGNC:17423]
ENSGALG00000004280	ENSGALT00000006804	0.550516	ANO9	anoctamin 9 [Source:HGNC Symbol;Acc:HGNC:20679]
ENSGALG00000004282	ENSGALT00000006807	0.0900956	RCAN3	RCAN family member 3 [Source:HGNC Symbol;Acc:HGNC:3042]
ENSGALG00000004285	ENSGALT00000006810	1.12233	HNF4A	hepatocyte nuclear factor 4 alpha [Source:HGNC Symbol;Acc:HGNC:5024]
ENSGALG00000004293	ENSGALT00000006829	0.633629
ENSGALG00000004297	ENSGALT00000006843	0.618126	DNAH1	dynein axonemal heavy chain 1 [Source:HGNC Symbol;Acc:HGNC:2940]
ENSGALG00000004300	ENSGALT00000006852	0.405502	PTDSS2	phosphatidylserine synthase 2 [Source:HGNC Symbol;Acc:HGNC:15463]
ENSGALG00000004306	ENSGALT00000006859	0.29503	SYT12	synaptotagmin 12 [Source:HGNC Symbol;Acc:HGNC:18381]
ENSGALG00000004310	ENSGALT00000006863	-0.0892344	TTYH3	tweety family member 3 [Source:HGNC Symbol;Acc:HGNC:22222]
ENSGALG00000004311	ENSGALT00000006867	0.00555362	AGGF1	angiogenic factor with G-patch and FHA domains 1 [Source:HGNC Symbol;Acc:HGNC:24684]
ENSGALG00000004319	ENSGALT00000006875	0.226603	NUDT13	nudix hydrolase 13 [Source:HGNC Symbol;Acc:HGNC:18827]
ENSGALG00000004321	ENSGALT00000006887	11.6379	OSER1	oxidative stress responsive serine rich 1 [Source:HGNC Symbol;Acc:HGNC:16105]
ENSGALG00000004326	ENSGALT00000006898	0.0852103	GOSR1	golgi SNAP receptor complex member 1 [Source:HGNC Symbol;Acc:HGNC:4430]
ENSGALG00000004328	ENSGALT00000006901	0.453066	IGHMBP2	immunoglobulin mu binding protein 2 [Source:HGNC Symbol;Acc:HGNC:5542]
ENSGALG00000004329	ENSGALT00000006902	0.203951	IQCE	IQ motif containing E [Source:HGNC Symbol;Acc:HGNC:29171]
ENSGALG00000004332	ENSGALT00000006906	0.984128	PLA2G12B	phospholipase A2 group XIIB [Source:HGNC Symbol;Acc:HGNC:18555]
ENSGALG00000021399	ENSGALT00000006909	0.585415
ENSGALG00000004336	ENSGALT00000006917	-0.616256	INPPL1	inositol polyphosphate phosphatase like 1 [Source:HGNC Symbol;Acc:HGNC:6080]
ENSGALG00000004341	ENSGALT00000006927	0.028538
ENSGALG00000004343	ENSGALT00000006930	0.757433
ENSGALG00000004346	ENSGALT00000006933	0.245931	P2RY4	pyrimidinergic receptor P2Y4 [Source:HGNC Symbol;Acc:HGNC:8542]
ENSGALG00000004348	ENSGALT00000006938	0.0141244
ENSGALG00000004352	ENSGALT00000006943	0.0199759
ENSGALG00000004353	ENSGALT00000006944	0.0261393	TBCA	tubulin folding cofactor A [Source:HGNC Symbol;Acc:HGNC:11579]
ENSGALG00000004357	ENSGALT00000006949	0.159202	ANXA6	annexin A6 [Source:HGNC Symbol;Acc:HGNC:544]
ENSGALG00000004358	ENSGALT00000006951	-0.0331377
ENSGALG00000004360	ENSGALT00000006953	0.536158
ENSGALG00000004362	ENSGALT00000006955	0.121781	MRPL21	mitochondrial ribosomal protein L21 [Source:HGNC Symbol;Acc:HGNC:14479]
ENSGALG00000004363	ENSGALT00000006957	0.0173045	MCM3AP	minichromosome maintenance complex component 3 associated protein [Source:HGNC Symbol;Acc:HGNC:6946]
ENSGALG00000004365	ENSGALT00000006963	0.534533	WDR66	WD repeat domain 66 [Source:HGNC Symbol;Acc:HGNC:28506]
ENSGALG00000004367	ENSGALT00000006967	0.464662
ENSGALG00000004368	ENSGALT00000006969	0.290936
ENSGALG00000004369	ENSGALT00000006970	0.228508	PYGO1	pygopus family PHD finger 1 [Source:HGNC Symbol;Acc:HGNC:30256]
ENSGALG00000004370	ENSGALT00000006971	0.38043	MAP2K6	mitogen-activated protein kinase kinase 6 [Source:HGNC Symbol;Acc:HGNC:6846]
ENSGALG00000004373	ENSGALT00000006974	2.90361	KCNJ16	potassium voltage-gated channel subfamily J member 16 [Source:HGNC Symbol;Acc:HGNC:6262]
ENSGALG00000004376	ENSGALT00000006978	0.75908	KCNJ2	potassium voltage-gated channel subfamily J member 2 [Source:HGNC Symbol;Acc:HGNC:6263]
ENSGALG00000004378	ENSGALT00000006983	0.000551769	ASB6	ankyrin repeat and SOCS box containing 6 [Source:HGNC Symbol;Acc:HGNC:17181]
ENSGALG00000004379	ENSGALT00000006984	0.0121589	BCL7A	BCL tumor suppressor 7A [Source:HGNC Symbol;Acc:HGNC:1004]
ENSGALG00000004383	ENSGALT00000006990	0.0422892	TIMM22	translocase of inner mitochondrial membrane 22 [Source:HGNC Symbol;Acc:HGNC:17317]
ENSGALG00000004387	ENSGALT00000006995	0.383207	CCPG1	Cell cycle progression protein 1 [Source:UniProtKB/Swiss-Prot;Acc:Q5ZM60]
ENSGALG00000004390	ENSGALT00000006998	0.170287	AP3B1	adaptor related protein complex 3 beta 1 subunit [Source:HGNC Symbol;Acc:HGNC:566]
ENSGALG00000004393	ENSGALT00000007003	13.0216
ENSGALG00000004394	ENSGALT00000007004	0.388069	PCBP3	poly(rC) binding protein 3 [Source:HGNC Symbol;Acc:HGNC:8651]
ENSGALG00000004397	ENSGALT00000007010	0.176169	MLXIP	MLX interacting protein [Source:HGNC Symbol;Acc:HGNC:17055]
ENSGALG00000004398	ENSGALT00000007013	-0.210477	CARD11	caspase recruitment domain family member 11 [Source:HGNC Symbol;Acc:HGNC:16393]
ENSGALG00000004400	ENSGALT00000007018	0.276093
ENSGALG00000026035	ENSGALT00000007028	11.4942
ENSGALG00000004410	ENSGALT00000007029	-0.0153559	ANAPC16	anaphase promoting complex subunit 16 [Source:HGNC Symbol;Acc:HGNC:26976]
ENSGALG00000004412	ENSGALT00000007031	0.246278	DIABLO	diablo IAP-binding mitochondrial protein [Source:HGNC Symbol;Acc:HGNC:21528]
ENSGALG00000004413	ENSGALT00000007033	0.262133	SLC39A11	solute carrier family 39 member 11 [Source:HGNC Symbol;Acc:HGNC:14463]
ENSGALG00000004416	ENSGALT00000007038	0.077937	TTC19	tetratricopeptide repeat domain 19 [Source:HGNC Symbol;Acc:HGNC:26006]
ENSGALG00000004424	ENSGALT00000007046	0	SEC16B	protein transport protein Sec16B [Source:RefSeq peptide;Acc:NP_001026440]
ENSGALG00000004425	ENSGALT00000007047	0.198276	SCAMP1	secretory carrier membrane protein 1 [Source:HGNC Symbol;Acc:HGNC:10563]
ENSGALG00000004431	ENSGALT00000007055	0.115309	SAR1A	secretion associated Ras related GTPase 1A [Source:HGNC Symbol;Acc:HGNC:10534]
ENSGALG00000004436	ENSGALT00000007060	0.161919
ENSGALG00000004437	ENSGALT00000007061	0.471145	LHFPL2	lipoma HMGIC fusion partner-like 2 [Source:HGNC Symbol;Acc:HGNC:6588]
ENSGALG00000004440	ENSGALT00000007064	0.138569
ENSGALG00000004441	ENSGALT00000007066	0.0744064
ENSGALG00000004442	ENSGALT00000007067	0.186016	PPA1	pyrophosphatase (inorganic) 1 [Source:HGNC Symbol;Acc:HGNC:9226]
ENSGALG00000004445	ENSGALT00000007073	2.72748
ENSGALG00000004446	ENSGALT00000007077	2.39771	NPFFR1	neuropeptide FF receptor 1 [Source:HGNC Symbol;Acc:HGNC:17425]
ENSGALG00000004448	ENSGALT00000007079	-0.360681	BRINP2	BMP/retinoic acid inducible neural specific 2 [Source:HGNC Symbol;Acc:HGNC:13746]
ENSGALG00000004449	ENSGALT00000007080	1.18144
ENSGALG00000004455	ENSGALT00000007092	0.770832	USP34	ubiquitin carboxyl-terminal hydrolase 34 [Source:RefSeq peptide;Acc:NP_001186345]
ENSGALG00000004460	ENSGALT00000007098	0.0367164	FOXK1	forkhead box K1 [Source:HGNC Symbol;Acc:HGNC:23480]
ENSGALG00000004467	ENSGALT00000007113	0.227004	CLIP1	CAP-Gly domain-containing linker protein 1 [Source:RefSeq peptide;Acc:NP_990273]
ENSGALG00000004469	ENSGALT00000007116	-0.00959052	TP53RK	TP53 regulating kinase [Source:HGNC Symbol;Acc:HGNC:16197]
ENSGALG00000004472	ENSGALT00000007121	0.143592	ASTN1	astrotactin 1 [Source:HGNC Symbol;Acc:HGNC:773]
ENSGALG00000004474	ENSGALT00000007124	0.16375	PLEKHF1	pleckstrin homology and FYVE domain containing 1 [Source:HGNC Symbol;Acc:HGNC:20764]
ENSGALG00000004475	ENSGALT00000007125	-0.153757
ENSGALG00000004476	ENSGALT00000007127	0.110868	SEMA3G	semaphorin 3G [Source:HGNC Symbol;Acc:HGNC:30400]
ENSGALG00000004483	ENSGALT00000007141	-0.0388902
ENSGALG00000004486	ENSGALT00000007145	0.0236375	ZCCHC8	zinc finger CCHC domain-containing protein 8 [Source:RefSeq peptide;Acc:NP_001025833]
ENSGALG00000004489	ENSGALT00000007149	0.365828
ENSGALG00000004491	ENSGALT00000007151	0.893806	DMGDH	dimethylglycine dehydrogenase [Source:HGNC Symbol;Acc:HGNC:24475]
ENSGALG00000004492	ENSGALT00000007156	0.258588
ENSGALG00000004493	ENSGALT00000007158	-5.13e-05	RSRC2	arginine and serine rich coiled-coil 2 [Source:HGNC Symbol;Acc:HGNC:30559]
ENSGALG00000004494	ENSGALT00000007159	0.0988748	CCNE1	cyclin E1 [Source:HGNC Symbol;Acc:HGNC:1589]
ENSGALG00000004495	ENSGALT00000007161	1.1417	DNAI2	dynein axonemal intermediate chain 2 [Source:HGNC Symbol;Acc:HGNC:18744]
ENSGALG00000004496	ENSGALT00000007164	-0.0325449	TNIP1	TNFAIP3 interacting protein 1 [Source:HGNC Symbol;Acc:HGNC:16903]
ENSGALG00000004498	ENSGALT00000007167	0.00279021	SLC2A10	solute carrier family 2 member 10 [Source:HGNC Symbol;Acc:HGNC:13444]
ENSGALG00000004500	ENSGALT00000007170	-0.0424541	RFWD2	ring finger and WD repeat domain 2 [Source:HGNC Symbol;Acc:HGNC:17440]
ENSGALG00000004502	ENSGALT00000007173	12.5478
ENSGALG00000004503	ENSGALT00000007174	0.693392
ENSGALG00000004505	ENSGALT00000007177	-0.183752	CCDC137	coiled-coil domain containing 137 [Source:HGNC Symbol;Acc:HGNC:33451]
ENSGALG00000004506	ENSGALT00000007178	-0.00166318	URI1	URI1, prefoldin like chaperone [Source:HGNC Symbol;Acc:HGNC:13236]
ENSGALG00000004508	ENSGALT00000007180	0.286691	EYA2	Gallus gallus eyes absent homolog 2 (Drosophila) (EYA2), mRNA. [Source:RefSeq mRNA;Acc:NM_204915]
ENSGALG00000006284	ENSGALT00000007186	11.6663	SH3GLB1	Endophilin-B1 [Source:UniProtKB/Swiss-Prot;Acc:Q5ZIR1]
ENSGALG00000004514	ENSGALT00000007189	0.318525	PDE6G	phosphodiesterase 6G [Source:HGNC Symbol;Acc:HGNC:8789]
ENSGALG00000004515	ENSGALT00000007191	-0.091979	KNTC1	kinetochore associated 1 [Source:HGNC Symbol;Acc:HGNC:17255]
ENSGALG00000004517	ENSGALT00000007193	0.0071675	PARP3	poly(ADP-ribose) polymerase family member 3 [Source:HGNC Symbol;Acc:HGNC:273]
ENSGALG00000004518	ENSGALT00000007194	1.00116
ENSGALG00000004519	ENSGALT00000007195	0.141285	TRPV2	transient receptor potential cation channel subfamily V member 2 [Source:HGNC Symbol;Acc:HGNC:18082]
ENSGALG00000004521	ENSGALT00000007197	0.233043	GPX3	glutathione peroxidase 3 precursor [Source:RefSeq peptide;Acc:NP_001156704]
ENSGALG00000004525	ENSGALT00000007203	11.1681	TSPAN10	tetraspanin 10 [Source:HGNC Symbol;Acc:HGNC:29942]
ENSGALG00000004528	ENSGALT00000007212	0.149173	TSHZ3	teashirt zinc finger homeobox 3 [Source:HGNC Symbol;Acc:HGNC:30700]
ENSGALG00000004530	ENSGALT00000007215	1.29755	MMD2	monocyte to macrophage differentiation associated 2 [Source:HGNC Symbol;Acc:HGNC:30133]
ENSGALG00000004531	ENSGALT00000007216	0.0509781	PLOD1	procollagen-lysine,2-oxoglutarate 5-dioxygenase 1 [Source:HGNC Symbol;Acc:HGNC:9081]
ENSGALG00000004533	ENSGALT00000007218	0.0845104	KIAA2013	KIAA2013 [Source:HGNC Symbol;Acc:HGNC:28513]
ENSGALG00000004534	ENSGALT00000007219	0.0890253	DCTN4	dynactin subunit 4 [Source:HGNC Symbol;Acc:HGNC:15518]
ENSGALG00000004538	ENSGALT00000007224	0.629487	TNN	tenascin N [Source:HGNC Symbol;Acc:HGNC:22942]
ENSGALG00000004550	ENSGALT00000007244	0.280974	PPTC7	PTC7 protein phosphatase homolog [Source:HGNC Symbol;Acc:HGNC:30695]
ENSGALG00000004553	ENSGALT00000007247	-0.120065	SGPL1	sphingosine-1-phosphate lyase 1 [Source:RefSeq peptide;Acc:NP_001007947]
ENSGALG00000004554	ENSGALT00000007248	0.17262	CACYBP	calcyclin binding protein [Source:HGNC Symbol;Acc:HGNC:30423]
ENSGALG00000004555	ENSGALT00000007249	-0.0771822	RBM22	RNA binding motif protein 22 [Source:HGNC Symbol;Acc:HGNC:25503]
ENSGALG00000004557	ENSGALT00000007252	0.576006	WIPI2	WD repeat domain phosphoinositide-interacting protein 2 [Source:UniProtKB/Swiss-Prot;Acc:Q5ZHN3]
ENSGALG00000004559	ENSGALT00000007256	0.128265	DPY19L3	dpy-19 like 3 (C. elegans) [Source:HGNC Symbol;Acc:HGNC:27120]
ENSGALG00000004562	ENSGALT00000007260	-0.265706	HVCN1	hydrogen voltage gated channel 1 [Source:HGNC Symbol;Acc:HGNC:28240]
ENSGALG00000004568	ENSGALT00000007270	0.431463
ENSGALG00000004570	ENSGALT00000007275	0.0137224	NCOA3	nuclear receptor coactivator 3 [Source:HGNC Symbol;Acc:HGNC:7670]
ENSGALG00000004571	ENSGALT00000007277	0.00318419	PPP1CC	protein phosphatase 1 catalytic subunit gamma [Source:HGNC Symbol;Acc:HGNC:9283]
ENSGALG00000004572	ENSGALT00000007278	0.524416
ENSGALG00000004578	ENSGALT00000007287	0.0222505	RABGAP1L	RAB GTPase activating protein 1 like [Source:HGNC Symbol;Acc:HGNC:24663]
ENSGALG00000004581	ENSGALT00000007290	0.189396	NDST1	N-deacetylase and N-sulfotransferase 1 [Source:HGNC Symbol;Acc:HGNC:7680]
ENSGALG00000004588	ENSGALT00000007299	0.00792164	RPS14	ribosomal protein S14 [Source:HGNC Symbol;Acc:HGNC:10387]
ENSGALG00000004590	ENSGALT00000007303	0.11897	CLCN6	chloride voltage-gated channel 6 [Source:HGNC Symbol;Acc:HGNC:2024]
ENSGALG00000004591	ENSGALT00000007304	0.681234	SERPINC1	serpin family C member 1 [Source:HGNC Symbol;Acc:HGNC:775]
ENSGALG00000004593	ENSGALT00000007309	-0.0762336	SULF2	sulfatase 2 [Source:HGNC Symbol;Acc:HGNC:20392]
ENSGALG00000004597	ENSGALT00000007316	0.582714	ZBTB37	zinc finger and BTB domain containing 37 [Source:HGNC Symbol;Acc:HGNC:28365]
ENSGALG00000004598	ENSGALT00000007319	11.7314	CUX2	cut like homeobox 2 [Source:HGNC Symbol;Acc:HGNC:19347]
ENSGALG00000004607	ENSGALT00000007329	2.36057
ENSGALG00000004610	ENSGALT00000007335	-0.116112	SH2B3	SH2B adaptor protein 3 [Source:HGNC Symbol;Acc:HGNC:29605]
ENSGALG00000004611	ENSGALT00000007337	0.0349168	FBXL18	F-box and leucine rich repeat protein 18 [Source:HGNC Symbol;Acc:HGNC:21874]
ENSGALG00000004612	ENSGALT00000007342	0.0779612	MTHFR	methylenetetrahydrofolate reductase [Source:HGNC Symbol;Acc:HGNC:7436]
ENSGALG00000004613	ENSGALT00000007345	-0.0757044
ENSGALG00000004614	ENSGALT00000007346	2.18424	NPL	N-acetylneuraminate pyruvate lyase [Source:HGNC Symbol;Acc:HGNC:16781]
ENSGALG00000004618	ENSGALT00000007351	0.111983	TAX1BP3	Tax1 binding protein 3 [Source:HGNC Symbol;Acc:HGNC:30684]
ENSGALG00000004621	ENSGALT00000007358	-0.14648	PREX1	phosphatidylinositol-3,4,5-trisphosphate dependent Rac exchange factor 1 [Source:HGNC Symbol;Acc:HGNC:32594]
ENSGALG00000004623	ENSGALT00000007362	11.1388	AGTRAP	angiotensin II receptor associated protein [Source:HGNC Symbol;Acc:HGNC:13539]
ENSGALG00000004627	ENSGALT00000007372	12.2766
ENSGALG00000004628	ENSGALT00000007373	0.0587936	CTNS	cystinosin, lysosomal cystine transporter [Source:HGNC Symbol;Acc:HGNC:2518]
ENSGALG00000004629	ENSGALT00000007374	0.0100164	RNF216	ring finger protein 216 [Source:HGNC Symbol;Acc:HGNC:21698]
ENSGALG00000004630	ENSGALT00000007377	10.9043
ENSGALG00000004631	ENSGALT00000007382	11.1641	DRAXIN	Draxin [Source:UniProtKB/Swiss-Prot;Acc:B6ZI38]
ENSGALG00000004637	ENSGALT00000007388	-0.0024244
ENSGALG00000004642	ENSGALT00000007394	12.1483	NMNAT2	nicotinamide nucleotide adenylyltransferase 2 [Source:HGNC Symbol;Acc:HGNC:16789]
ENSGALG00000004648	ENSGALT00000007403	0.0926053	PDCD5	programmed cell death 5 [Source:HGNC Symbol;Acc:HGNC:8764]
ENSGALG00000004649	ENSGALT00000007405	0.139795	TRPV1	transient receptor potential cation channel subfamily V member 1 [Source:HGNC Symbol;Acc:HGNC:12716]
ENSGALG00000004650	ENSGALT00000007407	0.0546217	BRAP	BRCA1 associated protein [Source:HGNC Symbol;Acc:HGNC:1099]
ENSGALG00000004653	ENSGALT00000007414	0.130988
ENSGALG00000004655	ENSGALT00000007417	0.175992	SMURF1	SMAD specific E3 ubiquitin protein ligase 1 [Source:HGNC Symbol;Acc:HGNC:16807]
ENSGALG00000004660	ENSGALT00000007425	0.358726	TRPV3	transient receptor potential cation channel subfamily V member 3 [Source:HGNC Symbol;Acc:HGNC:18084]
ENSGALG00000004661	ENSGALT00000007426	0.0125657
ENSGALG00000004662	ENSGALT00000007427	0.261562	DISP3	Protein dispatched homolog 3 [Source:UniProtKB/Swiss-Prot;Acc:B9U3F2]
ENSGALG00000004663	ENSGALT00000007428	0.186945	ARFGEF2	ADP ribosylation factor guanine nucleotide exchange factor 2 [Source:HGNC Symbol;Acc:HGNC:15853]
ENSGALG00000004665	ENSGALT00000007433	-10.9258	KPNA7	karyopherin subunit alpha 7 [Source:HGNC Symbol;Acc:HGNC:21839]
ENSGALG00000004669	ENSGALT00000007439	0.187919	ASPA	aspartoacylase [Source:HGNC Symbol;Acc:HGNC:756]
ENSGALG00000004670	ENSGALT00000007442	0.0101112
ENSGALG00000004675	ENSGALT00000007450	0.222137	RGS9BP	Regulator of G-protein signaling 9-binding protein [Source:UniProtKB/Swiss-Prot;Acc:Q6XK22]
ENSGALG00000004679	ENSGALT00000007457	0.00322956	AKAP10	A-kinase anchoring protein 10 [Source:HGNC Symbol;Acc:HGNC:368]
ENSGALG00000004684	ENSGALT00000007462	0.0699292
ENSGALG00000004687	ENSGALT00000007467	0.414815	CENPP	centromere protein P [Source:RefSeq peptide;Acc:NP_001038100]
ENSGALG00000004691	ENSGALT00000007475	0.047081
ENSGALG00000004700	ENSGALT00000007487	-0.640098	NCF2	neutrophil cytosolic factor 2 [Source:HGNC Symbol;Acc:HGNC:7661]
ENSGALG00000004702	ENSGALT00000007489	-0.11067	WDR34	WD repeat domain 34 [Source:HGNC Symbol;Acc:HGNC:28296]
ENSGALG00000004707	ENSGALT00000007499	0.0234446	CSE1L	chromosome segregation 1 like [Source:HGNC Symbol;Acc:HGNC:2431]
ENSGALG00000004710	ENSGALT00000007504	0.176094	TMOD3	tropomodulin 3 [Source:HGNC Symbol;Acc:HGNC:11873]
ENSGALG00000004711	ENSGALT00000007505	0.0364249
ENSGALG00000004714	ENSGALT00000007510	0.0428624	CPSF4	cleavage and polyadenylation specific factor 4 [Source:HGNC Symbol;Acc:HGNC:2327]
ENSGALG00000004721	ENSGALT00000007518	1.23608	KCNJ12	ATP-sensitive inward rectifier potassium channel 12 [Source:UniProtKB/Swiss-Prot;Acc:F1NHE9]
ENSGALG00000004727	ENSGALT00000007525	0.0803709	ULK2	unc-51 like autophagy activating kinase 2 [Source:HGNC Symbol;Acc:HGNC:13480]
ENSGALG00000004728	ENSGALT00000007530	0.0844482	RGL1	ral guanine nucleotide dissociation stimulator like 1 [Source:HGNC Symbol;Acc:HGNC:30281]
ENSGALG00000021158	ENSGALT00000007533	0.241534	SLC7A9	solute carrier family 7 member 9 [Source:HGNC Symbol;Acc:HGNC:11067]
ENSGALG00000004734	ENSGALT00000007539	0.113599
ENSGALG00000004736	ENSGALT00000007541	0.359242	STAU1	staufen double-stranded RNA binding protein 1 [Source:HGNC Symbol;Acc:HGNC:11370]
ENSGALG00000004738	ENSGALT00000007546	-0.0334768	GLE1	GLE1, RNA export mediator [Source:HGNC Symbol;Acc:HGNC:4315]
ENSGALG00000004740	ENSGALT00000007552	1.17653	TMOD2	tropomodulin 2 [Source:HGNC Symbol;Acc:HGNC:11872]
ENSGALG00000004741	ENSGALT00000007553	0.351926	EPHB2	EPH receptor B2 [Source:HGNC Symbol;Acc:HGNC:3393]
ENSGALG00000021567	ENSGALT00000007554	2.55312	EPHA8	EPH receptor A8 [Source:HGNC Symbol;Acc:HGNC:3391]
ENSGALG00000004742	ENSGALT00000007559	11.8352	BMP15	bone morphogenetic protein 15 [Source:HGNC Symbol;Acc:HGNC:1068]
ENSGALG00000004743	ENSGALT00000007562	0.217686	MAPKAPK5	mitogen-activated protein kinase-activated protein kinase 5 [Source:HGNC Symbol;Acc:HGNC:6889]
ENSGALG00000021341	ENSGALT00000007563	0.956644
ENSGALG00000004745	ENSGALT00000007566	0.141503	NATD1	Protein NATD1 [Source:UniProtKB/Swiss-Prot;Acc:Q5ZJI6]
ENSGALG00000004747	ENSGALT00000007568	0.349415
ENSGALG00000004749	ENSGALT00000007570	0	TMEM11	Transmembrane protein 11, mitochondrial [Source:UniProtKB/Swiss-Prot;Acc:Q5ZLD4]
ENSGALG00000004750	ENSGALT00000007571	-0.00877149	NOL8	nucleolar protein 8 [Source:HGNC Symbol;Acc:HGNC:23387]
ENSGALG00000004756	ENSGALT00000007588	0.1192	CEP89	centrosomal protein 89 [Source:HGNC Symbol;Acc:HGNC:25907]
ENSGALG00000004759	ENSGALT00000007592	0.317064	DHRS7B	dehydrogenase/reductase 7B [Source:HGNC Symbol;Acc:HGNC:24547]
ENSGALG00000004760	ENSGALT00000007595	0.379785	TMEM116	transmembrane protein 116 [Source:HGNC Symbol;Acc:HGNC:25084]
ENSGALG00000004763	ENSGALT00000007598	11.4137
ENSGALG00000004767	ENSGALT00000007603	-0.0693023	ODF2	outer dense fiber of sperm tails 2 [Source:HGNC Symbol;Acc:HGNC:8114]
ENSGALG00000004769	ENSGALT00000007605	-0.0701913
ENSGALG00000021569	ENSGALT00000007608	-0.405079	C1QA	complement C1q A chain [Source:HGNC Symbol;Acc:HGNC:1241]
ENSGALG00000004771	ENSGALT00000007609	-0.299992	C1QB	complement C1q B chain [Source:HGNC Symbol;Acc:HGNC:1242]
ENSGALG00000004778	ENSGALT00000007629	1.6101	SLC47A2	solute carrier family 47 member 2 [Source:HGNC Symbol;Acc:HGNC:26439]
ENSGALG00000004782	ENSGALT00000007636	0.119049	TSEN15	tRNA splicing endonuclease subunit 15 [Source:HGNC Symbol;Acc:HGNC:16791]
ENSGALG00000004783	ENSGALT00000007637	0.0106619	C9orf16	chromosome 9 open reading frame 16 [Source:HGNC Symbol;Acc:HGNC:17823]
ENSGALG00000004784	ENSGALT00000007639	0.785333
ENSGALG00000004788	ENSGALT00000007643	0.105161
ENSGALG00000004793	ENSGALT00000007650	0.109259
ENSGALG00000004794	ENSGALT00000007651	1.3748	H2AFY2	H2A histone family member Y2 [Source:HGNC Symbol;Acc:HGNC:14453]
ENSGALG00000004799	ENSGALT00000007658	0.0121815	MRM3	mitochondrial rRNA methyltransferase 3 [Source:HGNC Symbol;Acc:HGNC:18485]
ENSGALG00000004800	ENSGALT00000007659	0.0534387	C1orf50	chromosome 1 open reading frame 50 [Source:HGNC Symbol;Acc:HGNC:28795]
ENSGALG00000021230	ENSGALT00000007669	0.631902	EPB42	erythrocyte membrane protein band 4.2 [Source:HGNC Symbol;Acc:HGNC:3381]
ENSGALG00000021232	ENSGALT00000007671	0.170532	TGM6	transglutaminase 6 [Source:HGNC Symbol;Acc:HGNC:16255]
ENSGALG00000004809	ENSGALT00000007678	0.253566	PPIF	peptidylprolyl isomerase F [Source:HGNC Symbol;Acc:HGNC:9259]
ENSGALG00000004816	ENSGALT00000007690	0
ENSGALG00000004818	ENSGALT00000007692	0.156573	RPL6	ribosomal protein L6 [Source:HGNC Symbol;Acc:HGNC:10362]
ENSGALG00000004820	ENSGALT00000007703	0.0677071	FAM57A	family with sequence similarity 57 member A [Source:HGNC Symbol;Acc:HGNC:29646]
ENSGALG00000004821	ENSGALT00000007704	0.0976246	PTPN11	Tyrosine-protein phosphatase non-receptor type 11 [Source:UniProtKB/Swiss-Prot;Acc:Q90687]
ENSGALG00000004833	ENSGALT00000007719	0.138188	P3H1	Prolyl 3-hydroxylase 1 [Source:UniProtKB/Swiss-Prot;Acc:Q6JHU8]
ENSGALG00000004834	ENSGALT00000007721	0.303297	COPS3	COP9 signalosome complex subunit 3 [Source:UniProtKB/Swiss-Prot;Acc:Q5ZJF1]
ENSGALG00000004837	ENSGALT00000007724	0.380352	CCNDBP1	cyclin D1 binding protein 1 [Source:HGNC Symbol;Acc:HGNC:1587]
ENSGALG00000004839	ENSGALT00000007726	0.00728026	GPATCH1	G-patch domain containing 1 [Source:HGNC Symbol;Acc:HGNC:24658]
ENSGALG00000004840	ENSGALT00000007727	0.458765	RPH3A	rabphilin 3A [Source:HGNC Symbol;Acc:HGNC:17056]
ENSGALG00000004841	ENSGALT00000007728	0.154011	APLNR	apelin receptor [Source:HGNC Symbol;Acc:HGNC:339]
ENSGALG00000004842	ENSGALT00000007729	-0.060895	NT5M	5',3'-nucleotidase, mitochondrial [Source:HGNC Symbol;Acc:HGNC:15769]
ENSGALG00000004845	ENSGALT00000007737	-0.0881135	TIMM10	translocase of inner mitochondrial membrane 10 [Source:HGNC Symbol;Acc:HGNC:11814]
ENSGALG00000004850	ENSGALT00000007743	0.194164	ZMIZ1	zinc finger MIZ-type containing 1 [Source:HGNC Symbol;Acc:HGNC:16493]
ENSGALG00000004852	ENSGALT00000007750	0.354143	DNM1	dynamin 1 [Source:HGNC Symbol;Acc:HGNC:2972]
ENSGALG00000004858	ENSGALT00000007760	0.365086	FICD	FIC domain containing [Source:HGNC Symbol;Acc:HGNC:18416]
ENSGALG00000004859	ENSGALT00000007763	-0.0880383	ZNFX1	zinc finger NFX1-type containing 1 [Source:HGNC Symbol;Acc:HGNC:29271]
ENSGALG00000004860	ENSGALT00000007764	0.307843	RASD1	ras related dexamethasone induced 1 [Source:HGNC Symbol;Acc:HGNC:15828]
ENSGALG00000004869	ENSGALT00000007773	0.171361
ENSGALG00000004874	ENSGALT00000007781	11.4942	PPIH	peptidylprolyl isomerase H [Source:HGNC Symbol;Acc:HGNC:14651]
ENSGALG00000004875	ENSGALT00000007783	0.150284	PEMT	phosphatidylethanolamine N-methyltransferase [Source:HGNC Symbol;Acc:HGNC:8830]
ENSGALG00000004878	ENSGALT00000007787	0.205167
ENSGALG00000004879	ENSGALT00000007788	1.45686	SLC6A11	solute carrier family 6 member 11 [Source:HGNC Symbol;Acc:HGNC:11044]
ENSGALG00000004881	ENSGALT00000007792	0.246461
ENSGALG00000004882	ENSGALT00000007793	-0.0233239	PPCS	phosphopantothenoylcysteine synthetase [Source:HGNC Symbol;Acc:HGNC:25686]
ENSGALG00000004888	ENSGALT00000007807	-0.0299116	RAI1	retinoic acid induced 1 [Source:HGNC Symbol;Acc:HGNC:9834]
ENSGALG00000004893	ENSGALT00000007813	-0.029276	TMEM119	transmembrane protein 119 [Source:HGNC Symbol;Acc:HGNC:27884]
ENSGALG00000004897	ENSGALT00000007817	-0.0310532	GTSE1	G2 and S-phase expressed 1 [Source:HGNC Symbol;Acc:HGNC:13698]
ENSGALG00000004900	ENSGALT00000007833	0.403449	RFLNB	refilin B [Source:HGNC Symbol;Acc:HGNC:28705]
ENSGALG00000004902	ENSGALT00000007838	0.226195	TOM1L2	target of myb1 like 2 membrane trafficking protein [Source:HGNC Symbol;Acc:HGNC:11984]
ENSGALG00000004903	ENSGALT00000007842	1.25915	CHST8	carbohydrate sulfotransferase 8 [Source:HGNC Symbol;Acc:HGNC:15993]
ENSGALG00000004917	ENSGALT00000007864	1.35772
ENSGALG00000004920	ENSGALT00000007872	-0.0332571
ENSGALG00000004924	ENSGALT00000007878	10.8236
ENSGALG00000004926	ENSGALT00000007880	0.0516597	ATPAF2	ATP synthase mitochondrial F1 complex assembly factor 2 [Source:HGNC Symbol;Acc:HGNC:18802]
ENSGALG00000004927	ENSGALT00000007881	-0.0223628	COQ4	coenzyme Q4 [Source:HGNC Symbol;Acc:HGNC:19693]
ENSGALG00000004928	ENSGALT00000007883	0.0987991	SSH1	slingshot protein phosphatase 1 [Source:HGNC Symbol;Acc:HGNC:30579]
ENSGALG00000004930	ENSGALT00000007887	0.310622	HRH1	histamine receptor H1 [Source:HGNC Symbol;Acc:HGNC:5182]
ENSGALG00000004935	ENSGALT00000007898	-0.0117708	LSM14A	LSM14A, mRNA processing body assembly factor [Source:HGNC Symbol;Acc:HGNC:24489]
ENSGALG00000004937	ENSGALT00000007902	0.0603653	VGLL4	vestigial like family member 4 [Source:HGNC Symbol;Acc:HGNC:28966]
ENSGALG00000004940	ENSGALT00000007907	-0.0771057	TAMM41	TAM41 mitochondrial translocator assembly and maintenance homolog [Source:HGNC Symbol;Acc:HGNC:25187]
ENSGALG00000004945	ENSGALT00000007915	0.874299	SLC12A1	solute carrier family 12 member 1 [Source:HGNC Symbol;Acc:HGNC:10910]
ENSGALG00000004946	ENSGALT00000007918	0.826699
ENSGALG00000004947	ENSGALT00000007929	0.142589	POLR3A	RNA polymerase III subunit A [Source:HGNC Symbol;Acc:HGNC:30074]
ENSGALG00000004953	ENSGALT00000007942	0.234732	DRG2	developmentally regulated GTP binding protein 2 [Source:HGNC Symbol;Acc:HGNC:3030]
ENSGALG00000004955	ENSGALT00000007945	0.359731
ENSGALG00000004956	ENSGALT00000007948	0.549217	GPI	glucose-6-phosphate isomerase [Source:HGNC Symbol;Acc:HGNC:4458]
ENSGALG00000004957	ENSGALT00000007949	0.080945	RHBDD1	rhomboid domain containing 1 [Source:HGNC Symbol;Acc:HGNC:23081]
ENSGALG00000004958	ENSGALT00000007950	-10.5369	BTK	Bruton tyrosine kinase [Source:HGNC Symbol;Acc:HGNC:1133]
ENSGALG00000004959	ENSGALT00000007951	0.199895	IRS1	insulin receptor substrate 1 [Source:HGNC Symbol;Acc:HGNC:6125]
ENSGALG00000004960	ENSGALT00000007955	0.331653	FBN1	fibrillin 1 [Source:HGNC Symbol;Acc:HGNC:3603]
ENSGALG00000004963	ENSGALT00000007959	0.0815472	TIMM8A	translocase of inner mitochondrial membrane 8 homolog A (yeast) [Source:HGNC Symbol;Acc:HGNC:11817]
ENSGALG00000004965	ENSGALT00000007962	0.200743	SLC27A4	solute carrier family 27 member 4 [Source:HGNC Symbol;Acc:HGNC:10998]
ENSGALG00000004966	ENSGALT00000007965	11.9249	NYAP2	neuronal tyrosine-phosphorylated phosphoinositide-3-kinase adaptor 2 [Source:HGNC Symbol;Acc:HGNC:29291]
ENSGALG00000004971	ENSGALT00000007972	-0.00540007	URM1	Ubiquitin-related modifier 1 [Source:UniProtKB/Swiss-Prot;Acc:Q5ZJU4]
ENSGALG00000004974	ENSGALT00000007976	-0.025358	PPARG	peroxisome proliferator activated receptor gamma [Source:HGNC Symbol;Acc:HGNC:9236]
ENSGALG00000004975	ENSGALT00000007977	0.333267
ENSGALG00000043693	ENSGALT00000007980	0.16616	ALKBH5	alkB homolog 5, RNA demethylase [Source:HGNC Symbol;Acc:HGNC:25996]
ENSGALG00000004981	ENSGALT00000007983	0.0384377	TSEN2	tRNA splicing endonuclease subunit 2 [Source:HGNC Symbol;Acc:HGNC:28422]
ENSGALG00000004986	ENSGALT00000007990	0.390274	CERCAM	cerebral endothelial cell adhesion molecule [Source:HGNC Symbol;Acc:HGNC:23723]
ENSGALG00000004991	ENSGALT00000007996	0.092056	MKRN2	makorin ring finger protein 2 [Source:HGNC Symbol;Acc:HGNC:7113]
ENSGALG00000005000	ENSGALT00000008009	0.422135	COMTD1	catechol-O-methyltransferase domain containing 1 [Source:HGNC Symbol;Acc:HGNC:26309]
ENSGALG00000005002	ENSGALT00000008011	0.415268	VDAC2	voltage dependent anion channel 2 [Source:HGNC Symbol;Acc:HGNC:12672]
ENSGALG00000005004	ENSGALT00000008013	0.381798	SAMD8	sterile alpha motif domain containing 8 [Source:HGNC Symbol;Acc:HGNC:26320]
ENSGALG00000005005	ENSGALT00000008014	0.40363	MIEF2	mitochondrial elongation factor 2 [Source:HGNC Symbol;Acc:HGNC:17920]
ENSGALG00000005006	ENSGALT00000008017	0.61148	UBA2	SUMO-activating enzyme subunit 2 [Source:RefSeq peptide;Acc:NP_001025742]
ENSGALG00000005011	ENSGALT00000008025	0.0936354
ENSGALG00000005012	ENSGALT00000008027	-0.0362419
ENSGALG00000005014	ENSGALT00000008029	0.558643	AIPL1	aryl hydrocarbon receptor interacting protein like 1 [Source:HGNC Symbol;Acc:HGNC:359]
ENSGALG00000005016	ENSGALT00000008032	0.178067	ZNF608	zinc finger protein 608 [Source:HGNC Symbol;Acc:HGNC:29238]
ENSGALG00000005017	ENSGALT00000008034	1.81091	DUSP13	dual specificity phosphatase 13 [Source:HGNC Symbol;Acc:HGNC:19681]
ENSGALG00000005019	ENSGALT00000008036	1.99068	DUPD1	dual specificity phosphatase and pro isomerase domain containing 1 [Source:HGNC Symbol;Acc:HGNC:23481]
ENSGALG00000005020	ENSGALT00000008037	0.296078
ENSGALG00000005021	ENSGALT00000008038	0.274518	RAB43	RAB43, member RAS oncogene family [Source:HGNC Symbol;Acc:HGNC:19983]
ENSGALG00000005022	ENSGALT00000008039	-0.0577601
ENSGALG00000005028	ENSGALT00000008050	-0.120302	TOP3A	topoisomerase (DNA) III alpha [Source:HGNC Symbol;Acc:HGNC:11992]
ENSGALG00000005030	ENSGALT00000008057	-0.0950875	DOCK10	dedicator of cytokinesis 10 [Source:HGNC Symbol;Acc:HGNC:23479]
ENSGALG00000005034	ENSGALT00000008070	0.33676	ACAD9	acyl-CoA dehydrogenase family member 9 [Source:HGNC Symbol;Acc:HGNC:21497]
ENSGALG00000005035	ENSGALT00000008074	0.148204	KAT6B	lysine acetyltransferase 6B [Source:HGNC Symbol;Acc:HGNC:17582]
ENSGALG00000005036	ENSGALT00000008075	0.00509475	SH2D3C	SH2 domain containing 3C [Source:HGNC Symbol;Acc:HGNC:16884]
ENSGALG00000005037	ENSGALT00000008076	0.466366	TEX14	testis expressed 14, intercellular bridge forming factor [Source:HGNC Symbol;Acc:HGNC:11737]
ENSGALG00000005038	ENSGALT00000008077	-0.141593	CENPI	Centromere protein I [Source:UniProtKB/Swiss-Prot;Acc:Q8AYS7]
ENSGALG00000005042	ENSGALT00000008081	0.241827	IQSEC1	IQ motif and Sec7 domain 1 [Source:HGNC Symbol;Acc:HGNC:29112]
ENSGALG00000005043	ENSGALT00000008087	0.820462	ACACB	acetyl-CoA carboxylase beta [Source:HGNC Symbol;Acc:HGNC:85]
ENSGALG00000005052	ENSGALT00000008103	-0.859119
ENSGALG00000005054	ENSGALT00000008105	-0.0122119	DKC1	dyskerin pseudouridine synthase 1 [Source:HGNC Symbol;Acc:HGNC:2890]
ENSGALG00000005057	ENSGALT00000008109	0.147629	ADK	adenosine kinase [Source:HGNC Symbol;Acc:HGNC:257]
ENSGALG00000005062	ENSGALT00000008117	0.67945	FoxN4	forkhead box N4 [Source:HGNC Symbol;Acc:HGNC:21399]
ENSGALG00000005063	ENSGALT00000008118	0.308479	ST6GALNAC4	ST6 N-acetylgalactosaminide alpha-2,6-sialyltransferase 4 [Source:HGNC Symbol;Acc:HGNC:17846]
ENSGALG00000005064	ENSGALT00000008119	-0.093916	PRPSAP2	phosphoribosyl pyrophosphate synthetase associated protein 2 [Source:HGNC Symbol;Acc:HGNC:9467]
ENSGALG00000005066	ENSGALT00000008122	0.137525	DPM2	dolichyl-phosphate mannosyltransferase subunit 2, regulatory [Source:HGNC Symbol;Acc:HGNC:3006]
ENSGALG00000005071	ENSGALT00000008128	0.150875	MPP1	55 kDa erythrocyte membrane protein [Source:UniProtKB/Swiss-Prot;Acc:Q5ZJ00]
ENSGALG00000005074	ENSGALT00000008132	0.134699	FAM102A	family with sequence similarity 102 member A [Source:HGNC Symbol;Acc:HGNC:31419]
ENSGALG00000005076	ENSGALT00000008137	0.52204
ENSGALG00000005078	ENSGALT00000008142	-0.0361665	NUP210	nucleoporin 210 [Source:HGNC Symbol;Acc:HGNC:30052]
ENSGALG00000005080	ENSGALT00000008146	0.0810124	C1orf27	chromosome 1 open reading frame 27 [Source:HGNC Symbol;Acc:HGNC:24299]
ENSGALG00000005083	ENSGALT00000008150	0.136823	SLC5A10	solute carrier family 5 member 10 [Source:HGNC Symbol;Acc:HGNC:23155]
ENSGALG00000005084	ENSGALT00000008153	0.0102142	TRIM37	tripartite motif containing 37 [Source:HGNC Symbol;Acc:HGNC:7523]
ENSGALG00000005086	ENSGALT00000008157	-0.34088	PLAU	plasminogen activator, urokinase [Source:HGNC Symbol;Acc:HGNC:9052]
ENSGALG00000005092	ENSGALT00000008165	0.335365	HDAC11	histone deacetylase 11 [Source:HGNC Symbol;Acc:HGNC:19086]
ENSGALG00000005093	ENSGALT00000008166	-0.0994298
ENSGALG00000005095	ENSGALT00000008172	0.322257	SLC25A25	solute carrier family 25 member 25 [Source:HGNC Symbol;Acc:HGNC:20663]
ENSGALG00000005099	ENSGALT00000008177	0.938991
ENSGALG00000005102	ENSGALT00000008180	0.381434	CDH4	cadherin-4 precursor [Source:RefSeq peptide;Acc:NP_001004391]
ENSGALG00000005103	ENSGALT00000008181	0.187725	GDPD1	glycerophosphodiester phosphodiesterase domain containing 1 [Source:HGNC Symbol;Acc:HGNC:20883]
ENSGALG00000005105	ENSGALT00000008185	0.0461988	TPR	translocated promoter region, nuclear basket protein [Source:HGNC Symbol;Acc:HGNC:12017]
ENSGALG00000005107	ENSGALT00000008188	0.243591
ENSGALG00000005108	ENSGALT00000008191	0.107262	CUL3	cullin 3 [Source:HGNC Symbol;Acc:HGNC:2553]
ENSGALG00000005120	ENSGALT00000008222	0.532667
ENSGALG00000005121	ENSGALT00000008225	-0.00373573	TAF4	TATA-box binding protein associated factor 4 [Source:HGNC Symbol;Acc:HGNC:11537]
ENSGALG00000005122	ENSGALT00000008227	0.437306	MYO1H	myosin IH [Source:HGNC Symbol;Acc:HGNC:13879]
ENSGALG00000005123	ENSGALT00000008229	-0.273607	WNT7A	Wnt family member 7A [Source:HGNC Symbol;Acc:HGNC:12786]
ENSGALG00000005125	ENSGALT00000008232	0.324084	LSM14B	LSM family member 14B [Source:HGNC Symbol;Acc:HGNC:15887]
ENSGALG00000005126	ENSGALT00000008234	-0.00596516	DHX40	DEAH-box helicase 40 [Source:HGNC Symbol;Acc:HGNC:18018]
ENSGALG00000005132	ENSGALT00000008241	-0.0141098	FAM96B	family with sequence similarity 96 member B [Source:HGNC Symbol;Acc:HGNC:24261]
ENSGALG00000005134	ENSGALT00000008243	0.0611961	ZSWIM8	zinc finger SWIM-type containing 8 [Source:HGNC Symbol;Acc:HGNC:23528]
ENSGALG00000005135	ENSGALT00000008246	0.487936	SERPINE2	serpin family E member 2 [Source:HGNC Symbol;Acc:HGNC:8951]
ENSGALG00000005138	ENSGALT00000008249	-0.0130757	KCTD10	potassium channel tetramerization domain containing 10 [Source:HGNC Symbol;Acc:HGNC:23236]
ENSGALG00000005139	ENSGALT00000008250	0.089799	CLTC	clathrin heavy chain [Source:HGNC Symbol;Acc:HGNC:2092]
ENSGALG00000005140	ENSGALT00000008251	11.1641	RRAD	RRAD, Ras related glycolysis inhibitor and calcium channel regulator [Source:HGNC Symbol;Acc:HGNC:10446]
ENSGALG00000005145	ENSGALT00000008262	0.708355	SS18L1	SS18L1, nBAF chromatin remodeling complex subunit [Source:HGNC Symbol;Acc:HGNC:15592]
ENSGALG00000005146	ENSGALT00000008264	0.0964375	PDP2	pyruvate dehyrogenase phosphatase catalytic subunit 2 [Source:HGNC Symbol;Acc:HGNC:30263]
ENSGALG00000005147	ENSGALT00000008265	0.329111
ENSGALG00000005150	ENSGALT00000008268	-0.0838824	PTRH2	peptidyl-tRNA hydrolase 2 [Source:HGNC Symbol;Acc:HGNC:24265]
ENSGALG00000005156	ENSGALT00000008280	0.203236
ENSGALG00000005158	ENSGALT00000008282	0.0854724	WDFY1	WD repeat and FYVE domain containing 1 [Source:HGNC Symbol;Acc:HGNC:20451]
ENSGALG00000005160	ENSGALT00000008286	0.0590289	VMP1	vacuole membrane protein 1 [Source:HGNC Symbol;Acc:HGNC:29559]
ENSGALG00000005162	ENSGALT00000008292	-0.00218921	RNPC3	RNA binding region (RNP1, RRM) containing 3 [Source:HGNC Symbol;Acc:HGNC:18666]
ENSGALG00000005164	ENSGALT00000008294	1.85517	MTG2	mitochondrial ribosome associated GTPase 2 [Source:HGNC Symbol;Acc:HGNC:16239]
ENSGALG00000005169	ENSGALT00000008299	0.0433506	FUT11	fucosyltransferase 11 [Source:HGNC Symbol;Acc:HGNC:19233]
ENSGALG00000005170	ENSGALT00000008300	1.14606	HRH3	histamine receptor H3 [Source:HGNC Symbol;Acc:HGNC:5184]
ENSGALG00000005171	ENSGALT00000008302	11.5217	AP1S3	adaptor related protein complex 1 sigma 3 subunit [Source:HGNC Symbol;Acc:HGNC:18971]
ENSGALG00000005181	ENSGALT00000008325	0.185191	SEC24C	SEC24 homolog C, COPII coat complex component [Source:HGNC Symbol;Acc:HGNC:10705]
ENSGALG00000005188	ENSGALT00000008333	0.289496	FAM188B	family with sequence similarity 188 member B [Source:HGNC Symbol;Acc:HGNC:21916]
ENSGALG00000005194	ENSGALT00000008343	-0.551605		CD72 molecule [Source:RefSeq peptide;Acc:NP_990383]
ENSGALG00000005195	ENSGALT00000008344	0.218959	OSBPL2	oxysterol binding protein like 2 [Source:HGNC Symbol;Acc:HGNC:15761]
ENSGALG00000005198	ENSGALT00000008348	0.0721761	RPS6KB1	ribosomal protein S6 kinase B1 [Source:HGNC Symbol;Acc:HGNC:10436]
ENSGALG00000005200	ENSGALT00000008350	0.776378	ADRM1	proteasomal ubiquitin receptor ADRM1 precursor [Source:RefSeq peptide;Acc:NP_989982]
ENSGALG00000005203	ENSGALT00000008354	0.710877	OLFM3	olfactomedin 3 [Source:HGNC Symbol;Acc:HGNC:17990]
ENSGALG00000005206	ENSGALT00000008360	0.301352	ACSL3	acyl-CoA synthetase long-chain family member 3 [Source:HGNC Symbol;Acc:HGNC:3570]
ENSGALG00000005208	ENSGALT00000008363	0.0513765	S1PR1	sphingosine-1-phosphate receptor 1 [Source:HGNC Symbol;Acc:HGNC:3165]
ENSGALG00000005209	ENSGALT00000008364	0.172488
ENSGALG00000005214	ENSGALT00000008376	0.246666
ENSGALG00000005215	ENSGALT00000008381	0.216674	CACNA1H	calcium voltage-gated channel subunit alpha1 H [Source:HGNC Symbol;Acc:HGNC:1395]
ENSGALG00000005226	ENSGALT00000008397	1.3675	MYOZ1	myozenin 1 [Source:HGNC Symbol;Acc:HGNC:13752]
ENSGALG00000005229	ENSGALT00000008401	0.278934	DPH5	diphthamide biosynthesis 5 [Source:HGNC Symbol;Acc:HGNC:24270]
ENSGALG00000005230	ENSGALT00000008405	0.0384146	MED13	mediator complex subunit 13 [Source:HGNC Symbol;Acc:HGNC:22474]
ENSGALG00000005232	ENSGALT00000008407	0.178046	USP54	ubiquitin specific peptidase 54 [Source:HGNC Symbol;Acc:HGNC:23513]
ENSGALG00000005237	ENSGALT00000008413	0.955629	FGD3	FYVE, RhoGEF and PH domain containing 3 [Source:HGNC Symbol;Acc:HGNC:16027]
ENSGALG00000005241	ENSGALT00000008419	0.503841
ENSGALG00000005243	ENSGALT00000008425	0.0387919	PPP3CB	Gallus gallus protein phosphatase 3, catalytic subunit, beta isozyme (PPP3CB), mRNA. [Source:RefSeq mRNA;Acc:NM_001030340]
ENSGALG00000005245	ENSGALT00000008427	1.38242	SGPP2	sphingosine-1-phosphate phosphatase 2 [Source:HGNC Symbol;Acc:HGNC:19953]
ENSGALG00000005247	ENSGALT00000008429	2.74108
ENSGALG00000005248	ENSGALT00000008431	0.112716	CDC14A	cell division cycle 14A [Source:HGNC Symbol;Acc:HGNC:1718]
ENSGALG00000005249	ENSGALT00000008433	0.131345	BICD2	BICD cargo adaptor 2 [Source:HGNC Symbol;Acc:HGNC:17208]
ENSGALG00000005251	ENSGALT00000008435	0.268261	CMTM4	CKLF like MARVEL transmembrane domain containing 4 [Source:HGNC Symbol;Acc:HGNC:19175]
ENSGALG00000005252	ENSGALT00000008436	0.563113	GPR88	G protein-coupled receptor 88 [Source:HGNC Symbol;Acc:HGNC:4539]
ENSGALG00000005253	ENSGALT00000008437	1.23713	C1QTNF8	C1q and tumor necrosis factor related protein 8 [Source:HGNC Symbol;Acc:HGNC:31374]
ENSGALG00000005254	ENSGALT00000008438	-0.0694849
ENSGALG00000005256	ENSGALT00000008440	0.254718	EPHA4	Ephrin type-A receptor 4 [Source:UniProtKB/Swiss-Prot;Acc:Q07496]
ENSGALG00000005257	ENSGALT00000008441	-0.282379
ENSGALG00000005258	ENSGALT00000008442	12.2525	SSTR5	somatostatin receptor 5 [Source:HGNC Symbol;Acc:HGNC:11334]
ENSGALG00000005266	ENSGALT00000008452	0.149311	BEAN1	brain expressed, associated with NEDD4, 1 [Source:HGNC Symbol;Acc:HGNC:24160]
ENSGALG00000005269	ENSGALT00000008456	-0.0197412
ENSGALG00000005277	ENSGALT00000008464	0.123975
ENSGALG00000005280	ENSGALT00000008467	1.3805	DBT	dihydrolipoamide branched chain transacylase E2 [Source:HGNC Symbol;Acc:HGNC:2698]
ENSGALG00000005283	ENSGALT00000008472	-0.00802081	SLC25A36	Solute carrier family 25 member 36 [Source:UniProtKB/Swiss-Prot;Acc:Q5ZKP7]
ENSGALG00000005284	ENSGALT00000008474	0.730134	LRRC39	leucine rich repeat containing 39 [Source:HGNC Symbol;Acc:HGNC:28228]
ENSGALG00000005285	ENSGALT00000008476	1.04073	TBX4	T-box 4 [Source:HGNC Symbol;Acc:HGNC:11603]
ENSGALG00000005287	ENSGALT00000008478	0.569725
ENSGALG00000005290	ENSGALT00000008481	0.245702	TRMT13	tRNA methyltransferase 13 homolog [Source:HGNC Symbol;Acc:HGNC:25502]
ENSGALG00000005291	ENSGALT00000008482	0.00804097
ENSGALG00000005292	ENSGALT00000008484	3.47789	KLHL40	kelch like family member 40 [Source:HGNC Symbol;Acc:HGNC:30372]
ENSGALG00000005293	ENSGALT00000008486	0.249438
ENSGALG00000005294	ENSGALT00000008490	0.771087	PPFIBP2	PPFIA binding protein 2 [Source:HGNC Symbol;Acc:HGNC:9250]
ENSGALG00000005297	ENSGALT00000008494	1.62735	HHATL	hedgehog acyltransferase-like [Source:HGNC Symbol;Acc:HGNC:13242]
ENSGALG00000005298	ENSGALT00000008495	0.386569	ST6GALNAC6	ST6 N-acetylgalactosaminide alpha-2,6-sialyltransferase 6 [Source:HGNC Symbol;Acc:HGNC:23364]
ENSGALG00000005299	ENSGALT00000008499	0.166993	ANXA7	annexin A7 [Source:HGNC Symbol;Acc:HGNC:545]
ENSGALG00000005302	ENSGALT00000008503	-0.0393789	SASS6	SAS-6 centriolar assembly protein [Source:HGNC Symbol;Acc:HGNC:25403]
ENSGALG00000005303	ENSGALT00000008504	0.336179	CCDC13	coiled-coil domain containing 13 [Source:HGNC Symbol;Acc:HGNC:26358]
ENSGALG00000005305	ENSGALT00000008506	0.258352	ACKR2	atypical chemokine receptor 2 [Source:HGNC Symbol;Acc:HGNC:1565]
ENSGALG00000005309	ENSGALT00000008512	-0.0526595	TKT	transketolase [Source:HGNC Symbol;Acc:HGNC:11834]
ENSGALG00000005314	ENSGALT00000008517	0.114182	APPBP2	amyloid beta precursor protein binding protein 2 [Source:HGNC Symbol;Acc:HGNC:622]
ENSGALG00000005315	ENSGALT00000008518	0.328374	RPUSD1	RNA pseudouridylate synthase domain containing 1 [Source:HGNC Symbol;Acc:HGNC:14173]
ENSGALG00000005316	ENSGALT00000008519	0.104822	SRFBP1	serum response factor binding protein 1 [Source:HGNC Symbol;Acc:HGNC:26333]
ENSGALG00000005318	ENSGALT00000008522	0.408393
ENSGALG00000005319	ENSGALT00000008525	0.709675	CDH8	cadherin 8 [Source:HGNC Symbol;Acc:HGNC:1767]
ENSGALG00000005321	ENSGALT00000008535	0.00365798
ENSGALG00000005323	ENSGALT00000008539	1.10952	DIRAS2	DIRAS family GTPase 2 [Source:HGNC Symbol;Acc:HGNC:19323]
ENSGALG00000005327	ENSGALT00000008547	11.491	RBP2	retinol binding protein 2 [Source:HGNC Symbol;Acc:HGNC:9920]
ENSGALG00000005328	ENSGALT00000008548	0.0319623	IBA57	IBA57 homolog, iron-sulfur cluster assembly [Source:HGNC Symbol;Acc:HGNC:27302]
ENSGALG00000005329	ENSGALT00000008549	-0.0134718	MFSD14A	hippocampus abundant transcript 1 [Source:RefSeq peptide;Acc:NP_001026733]
ENSGALG00000005331	ENSGALT00000008553	0.394374	GJC2	gap junction protein gamma 2 [Source:HGNC Symbol;Acc:HGNC:17494]
ENSGALG00000005346	ENSGALT00000008572	11.1958	PPIC	peptidylprolyl isomerase C [Source:HGNC Symbol;Acc:HGNC:9256]
ENSGALG00000005347	ENSGALT00000008573	0.756796	ADAMTS18	ADAM metallopeptidase with thrombospondin type 1 motif 18 [Source:HGNC Symbol;Acc:HGNC:17110]
ENSGALG00000005349	ENSGALT00000008577	1.48166
ENSGALG00000005354	ENSGALT00000008587	0.185242	ZBTB5	zinc finger and BTB domain containing 5 [Source:HGNC Symbol;Acc:HGNC:23836]
ENSGALG00000005351	ENSGALT00000008588	0.879719	PRDM6	PR/SET domain 6 [Source:HGNC Symbol;Acc:HGNC:9350]
ENSGALG00000005360	ENSGALT00000008605	0.246044	CA4	carbonic anhydrase 4 [Source:HGNC Symbol;Acc:HGNC:1375]
ENSGALG00000005361	ENSGALT00000008606	11.9312
ENSGALG00000005362	ENSGALT00000008607	11.1388
ENSGALG00000005363	ENSGALT00000008609	0.472053	CHDH	choline dehydrogenase [Source:HGNC Symbol;Acc:HGNC:24288]
ENSGALG00000005365	ENSGALT00000008614	0.0209	NARFL	nuclear prelamin A recognition factor like [Source:HGNC Symbol;Acc:HGNC:14179]
ENSGALG00000005367	ENSGALT00000008618	-10.5623	MRPS22	mitochondrial ribosomal protein S22 [Source:HGNC Symbol;Acc:HGNC:14508]
ENSGALG00000005368	ENSGALT00000008619	0.0399261	CEP120	centrosomal protein 120 [Source:HGNC Symbol;Acc:HGNC:26690]
ENSGALG00000005369	ENSGALT00000008620	11.5691	BTBD10	BTB domain containing 10 [Source:HGNC Symbol;Acc:HGNC:21445]
ENSGALG00000026031	ENSGALT00000008627	0.103609	ZNHIT3	zinc finger HIT-type containing 3 [Source:HGNC Symbol;Acc:HGNC:12309]
ENSGALG00000005377	ENSGALT00000008632	0.128592		WW domain-containing oxidoreductase [Source:RefSeq peptide;Acc:NP_001025745]
ENSGALG00000005378	ENSGALT00000008634	0.00624073	ARNTL	Aryl hydrocarbon receptor nuclear translocator-like protein 1 [Source:UniProtKB/Swiss-Prot;Acc:Q9I8T7]
ENSGALG00000005383	ENSGALT00000008648	0.0263645	BRCC3	BRCA1/BRCA2-containing complex subunit 3 [Source:HGNC Symbol;Acc:HGNC:24185]
ENSGALG00000005385	ENSGALT00000008651	0.397651	ACTR8	ARP8 actin-related protein 8 homolog [Source:HGNC Symbol;Acc:HGNC:14672]
ENSGALG00000005390	ENSGALT00000008658	0.0868489	DCAF10	DDB1 and CUL4 associated factor 10 [Source:HGNC Symbol;Acc:HGNC:23686]
ENSGALG00000005391	ENSGALT00000008659	0.57257	SELK	selenoprotein K [Source:RefSeq peptide;Acc:NP_001020612]
ENSGALG00000005395	ENSGALT00000008663	0.481689	POLR1E	RNA polymerase I subunit E [Source:HGNC Symbol;Acc:HGNC:17631]
ENSGALG00000005397	ENSGALT00000008665	0.0596028	GGNBP2	Gametogenetin-binding protein 2 [Source:UniProtKB/Swiss-Prot;Acc:Q6GVH4]
ENSGALG00000021040	ENSGALT00000008668	0.0722875	HAGHL	Hydroxyacylglutathione hydrolase-like protein [Source:UniProtKB/Swiss-Prot;Acc:Q5ZLY2]
ENSGALG00000005400	ENSGALT00000008674	0.544689	CACNA2D3	calcium voltage-gated channel auxiliary subunit alpha2delta 3 [Source:HGNC Symbol;Acc:HGNC:15460]
ENSGALG00000005401	ENSGALT00000008675	11.9531	WNT9A	Wnt family member 9A [Source:HGNC Symbol;Acc:HGNC:12778]
ENSGALG00000005403	ENSGALT00000008678	0.359904	DHRS11	Dehydrogenase/reductase SDR family member 11 [Source:UniProtKB/Swiss-Prot;Acc:Q71R50]
ENSGALG00000005408	ENSGALT00000008685	-0.0650467	BCO1	Beta,beta-carotene 15,15'-dioxygenase [Source:UniProtKB/Swiss-Prot;Acc:Q9I993]
ENSGALG00000005409	ENSGALT00000008686	12.6744
ENSGALG00000005412	ENSGALT00000008691	0.0424377	SNAP47	synaptosome associated protein 47 [Source:HGNC Symbol;Acc:HGNC:30669]
ENSGALG00000005414	ENSGALT00000008694	0.0597883	MSRB1	selenoprotein X, 1 [Source:RefSeq peptide;Acc:NP_001129030]
ENSGALG00000005415	ENSGALT00000008698	0.626563	TEAD1	TEA domain transcription factor 1 [Source:HGNC Symbol;Acc:HGNC:11714]
ENSGALG00000005416	ENSGALT00000008699	0.283339	TTC39B	tetratricopeptide repeat domain 39B [Source:HGNC Symbol;Acc:HGNC:23704]
ENSGALG00000005417	ENSGALT00000008701	0.171189	JMJD4	jumonji domain containing 4 [Source:HGNC Symbol;Acc:HGNC:25724]
ENSGALG00000005418	ENSGALT00000008702	0.510513	FRRS1	ferric chelate reductase 1 [Source:HGNC Symbol;Acc:HGNC:27622]
ENSGALG00000005419	ENSGALT00000008705	11.392	ERC2	ELKS/RAB6-interacting/CAST family member 2 [Source:HGNC Symbol;Acc:HGNC:31922]
ENSGALG00000005420	ENSGALT00000008707	-0.0348474	AATF	Protein AATF [Source:UniProtKB/Swiss-Prot;Acc:Q5ZIM6]
ENSGALG00000005421	ENSGALT00000008708	0.00271215
ENSGALG00000005423	ENSGALT00000008710	10.2945	GRHPR	glyoxylate and hydroxypyruvate reductase [Source:HGNC Symbol;Acc:HGNC:4570]
ENSGALG00000005425	ENSGALT00000008713	0.350641	OGT	O-linked N-acetylglucosamine (GlcNAc) transferase [Source:HGNC Symbol;Acc:HGNC:8127]
ENSGALG00000005426	ENSGALT00000008716	11.267	FREM1	FRAS1 related extracellular matrix 1 [Source:HGNC Symbol;Acc:HGNC:23399]
ENSGALG00000005430	ENSGALT00000008721	0.239497	ALS2CL	ALS2 C-terminal like [Source:HGNC Symbol;Acc:HGNC:20605]
ENSGALG00000005433	ENSGALT00000008724	-0.0483675
ENSGALG00000005438	ENSGALT00000008731	0.309557	PARVA	parvin alpha [Source:HGNC Symbol;Acc:HGNC:14652]
ENSGALG00000005442	ENSGALT00000008738	0.509311	PALMD	palmdelphin [Source:HGNC Symbol;Acc:HGNC:15846]
ENSGALG00000005450	ENSGALT00000008746	0.0755821	CCDC66	coiled-coil domain containing 66 [Source:HGNC Symbol;Acc:HGNC:27709]
ENSGALG00000005451	ENSGALT00000008749	-0.0879407	HELLS	helicase, lymphoid-specific [Source:HGNC Symbol;Acc:HGNC:4861]
ENSGALG00000005452	ENSGALT00000008750	0.0649236	TADA2A	transcriptional adaptor 2A [Source:HGNC Symbol;Acc:HGNC:11531]
ENSGALG00000005505	ENSGALT00000008754	0.0180943	PIK3CB	phosphatidylinositol-4,5-bisphosphate 3-kinase catalytic subunit beta [Source:HGNC Symbol;Acc:HGNC:8976]
ENSGALG00000005456	ENSGALT00000008756	0.332048	SDR42E1	short chain dehydrogenase/reductase family 42E, member 1 [Source:HGNC Symbol;Acc:HGNC:29834]
ENSGALG00000005458	ENSGALT00000008758	12.0827	RPL3L	ribosomal protein L3 like [Source:HGNC Symbol;Acc:HGNC:10351]
ENSGALG00000005460	ENSGALT00000008764	11.6465	SLCO4A1	solute carrier organic anion transporter family member 4A1 [Source:HGNC Symbol;Acc:HGNC:10953]
ENSGALG00000005464	ENSGALT00000008777	0.0102696
ENSGALG00000005465	ENSGALT00000008778	0.215454	NDUFB10	NADH:ubiquinone oxidoreductase subunit B10 [Source:HGNC Symbol;Acc:HGNC:7696]
ENSGALG00000005467	ENSGALT00000008780	0.445702	HSD17B2	hydroxysteroid 17-beta dehydrogenase 2 [Source:HGNC Symbol;Acc:HGNC:5211]
ENSGALG00000005470	ENSGALT00000008788	0.348264	PLPPR5	phospholipid phosphatase related 5 [Source:HGNC Symbol;Acc:HGNC:31703]
ENSGALG00000005472	ENSGALT00000008792	0.12621
ENSGALG00000005473	ENSGALT00000008793	-0.151306		Arylamine N-acetyltransferase, pineal gland isozyme NAT-3 [Source:UniProtKB/Swiss-Prot;Acc:P13914]
ENSGALG00000005474	ENSGALT00000008794	-0.0192717
ENSGALG00000005475	ENSGALT00000008795	-0.0709288
ENSGALG00000005476	ENSGALT00000008796	0.73306	PTH1R	parathyroid hormone 1 receptor [Source:HGNC Symbol;Acc:HGNC:9608]
ENSGALG00000005478	ENSGALT00000008801	11.0997	SNX7	sorting nexin 7 [Source:HGNC Symbol;Acc:HGNC:14971]
ENSGALG00000005481	ENSGALT00000008805	-0.12651	ARHGEF3	Rho guanine nucleotide exchange factor 3 [Source:HGNC Symbol;Acc:HGNC:683]
ENSGALG00000005483	ENSGALT00000008808	0.603554	CDH13	Cadherin-13 [Source:UniProtKB/Swiss-Prot;Acc:P33150]
ENSGALG00000005487	ENSGALT00000008812	0.0684961	CCDC12	coiled-coil domain containing 12 [Source:HGNC Symbol;Acc:HGNC:28332]
ENSGALG00000005490	ENSGALT00000008816	0.0303886	RPS2	ribosomal protein S2 [Source:HGNC Symbol;Acc:HGNC:10404]
ENSGALG00000005493	ENSGALT00000008819	0.694525	ITGB1BP2	integrin subunit beta 1 binding protein 2 [Source:HGNC Symbol;Acc:HGNC:6154]
ENSGALG00000005494	ENSGALT00000008821	0.124937
ENSGALG00000005499	ENSGALT00000008827	0.725596	IL17RD	interleukin 17 receptor D [Source:HGNC Symbol;Acc:HGNC:17616]
ENSGALG00000023742	ENSGALT00000008831	1.06389
ENSGALG00000005503	ENSGALT00000008832	0.470376	WFDC1	WAP four-disulfide core domain protein 1 [Source:UniProtKB/Swiss-Prot;Acc:Q8JG33]
ENSGALG00000005504	ENSGALT00000008834	11.1388	HNF1B	HNF1 homeobox B [Source:HGNC Symbol;Acc:HGNC:11630]
ENSGALG00000005506	ENSGALT00000008837	10.9456	HESX1	HESX homeobox 1 [Source:HGNC Symbol;Acc:HGNC:4877]
ENSGALG00000005507	ENSGALT00000008838	-0.0993932	NONO	non-POU domain containing, octamer-binding [Source:HGNC Symbol;Acc:HGNC:7871]
ENSGALG00000005509	ENSGALT00000008842	0.126206	DPYD	dihydropyrimidine dehydrogenase [Source:HGNC Symbol;Acc:HGNC:3012]
ENSGALG00000005512	ENSGALT00000008845	0.118855
ENSGALG00000005516	ENSGALT00000008849	-0.011201	HEATR6	HEAT repeat containing 6 [Source:HGNC Symbol;Acc:HGNC:24076]
ENSGALG00000005517	ENSGALT00000008851	0.271368	KIF9	kinesin family member 9 [Source:HGNC Symbol;Acc:HGNC:16666]
ENSGALG00000005519	ENSGALT00000008855	-0.0310894	TLL2	tolloid like 2 [Source:HGNC Symbol;Acc:HGNC:11844]
ENSGALG00000005522	ENSGALT00000008859	0.262454	DYNLL2	dynein light chain LC8-type 2 [Source:HGNC Symbol;Acc:HGNC:24596]
ENSGALG00000005524	ENSGALT00000008861	0.673648	NTSR1	neurotensin receptor 1 [Source:HGNC Symbol;Acc:HGNC:8039]
ENSGALG00000005527	ENSGALT00000008865	0.14819	APPL1	adaptor protein, phosphotyrosine interacting with PH domain and leucine zipper 1 [Source:HGNC Symbol;Acc:HGNC:24035]
ENSGALG00000005531	ENSGALT00000008871	0.0625003	MRGBP	MRG domain binding protein [Source:HGNC Symbol;Acc:HGNC:15866]
ENSGALG00000005533	ENSGALT00000008873	-0.0232821	ZMYM3	zinc finger MYM-type containing 3 [Source:HGNC Symbol;Acc:HGNC:13054]
ENSGALG00000005534	ENSGALT00000008877	0.191384	TM9SF3	transmembrane 9 superfamily member 3 [Source:HGNC Symbol;Acc:HGNC:21529]
ENSGALG00000005535	ENSGALT00000008880	0.142233
ENSGALG00000005537	ENSGALT00000008882	1.82009
ENSGALG00000005540	ENSGALT00000008888	0.327824	MICAL2	microtubule associated monooxygenase, calponin and LIM domain containing 2 [Source:HGNC Symbol;Acc:HGNC:24693]
ENSGALG00000005541	ENSGALT00000008890	11.2368	GJB1	gap junction protein beta 1 [Source:HGNC Symbol;Acc:HGNC:4283]
ENSGALG00000005543	ENSGALT00000008892	-0.409808
ENSGALG00000005544	ENSGALT00000008893	0.470721	GPR55	G protein-coupled receptor 55 [Source:HGNC Symbol;Acc:HGNC:4511]
ENSGALG00000005547	ENSGALT00000008896	-0.476501	PIK3AP1	Phosphoinositide 3-kinase adapter protein 1 [Source:UniProtKB/Swiss-Prot;Acc:Q9DDT2]
ENSGALG00000005549	ENSGALT00000008901	0.341703	CUEDC1	CUE domain containing 1 [Source:HGNC Symbol;Acc:HGNC:31350]
ENSGALG00000005550	ENSGALT00000008903	-0.107089	ST6GAL1	ST6 beta-galactoside alpha-2,6-sialyltransferase 1 [Source:HGNC Symbol;Acc:HGNC:10860]
ENSGALG00000005551	ENSGALT00000008904	0.558175	DKK3	dickkopf WNT signaling pathway inhibitor 3 [Source:HGNC Symbol;Acc:HGNC:2893]
ENSGALG00000005552	ENSGALT00000008906	-9.48833	PTBP2	polypyrimidine tract binding protein 2 [Source:HGNC Symbol;Acc:HGNC:17662]
ENSGALG00000005554	ENSGALT00000008913	0.407396	ADIPOQ	adiponectin, C1Q and collagen domain containing [Source:HGNC Symbol;Acc:HGNC:13633]
ENSGALG00000005558	ENSGALT00000008918	0.0154719	TBL3	transducin beta like 3 [Source:HGNC Symbol;Acc:HGNC:11587]
ENSGALG00000005559	ENSGALT00000008922	0.0986878	MRPS23	mitochondrial ribosomal protein S23 [Source:HGNC Symbol;Acc:HGNC:14509]
ENSGALG00000007227	ENSGALT00000008924	0.143421	MSI1	musashi RNA binding protein 1 [Source:HGNC Symbol;Acc:HGNC:7330]
ENSGALG00000005567	ENSGALT00000008930	0.305245	MSI2	musashi RNA binding protein 2 [Source:HGNC Symbol;Acc:HGNC:18585]
ENSGALG00000005571	ENSGALT00000008936	0.242939	HCCS	holocytochrome c synthase [Source:HGNC Symbol;Acc:HGNC:4837]
ENSGALG00000005572	ENSGALT00000008938	0.392389
ENSGALG00000005575	ENSGALT00000008944	0.173478	AKAP1	A-kinase anchoring protein 1 [Source:HGNC Symbol;Acc:HGNC:367]
ENSGALG00000005579	ENSGALT00000008954	0.061944	GFER	growth factor, augmenter of liver regeneration [Source:HGNC Symbol;Acc:HGNC:4236]
ENSGALG00000005580	ENSGALT00000008955	0.362856	TMEM56	Gallus gallus transmembrane protein 56 (TMEM56), mRNA. [Source:RefSeq mRNA;Acc:NM_001277557]
ENSGALG00000005583	ENSGALT00000008961	0.114777	ALG14	ALG14, UDP-N-acetylglucosaminyltransferase subunit [Source:HGNC Symbol;Acc:HGNC:28287]
ENSGALG00000005584	ENSGALT00000008962	0.261216	GALNT18	polypeptide N-acetylgalactosaminyltransferase 18 [Source:HGNC Symbol;Acc:HGNC:30488]
ENSGALG00000005589	ENSGALT00000008969	-0.427561	SYNGR3	synaptogyrin 3 [Source:HGNC Symbol;Acc:HGNC:11501]
ENSGALG00000005582	ENSGALT00000008971	-0.122567	KLHL18	kelch like family member 18 [Source:HGNC Symbol;Acc:HGNC:29120]
ENSGALG00000005595	ENSGALT00000008976	0.0367312	HPS4	HPS4, biogenesis of lysosomal organelles complex 3 subunit 2 [Source:HGNC Symbol;Acc:HGNC:15844]
ENSGALG00000005598	ENSGALT00000008981	0.0668568	ZNF598	zinc finger protein 598 [Source:HGNC Symbol;Acc:HGNC:28079]
ENSGALG00000005599	ENSGALT00000008982	0.335319
ENSGALG00000005608	ENSGALT00000009002	0.190733	SLC9A3R2	SLC9A3 regulator 2 [Source:HGNC Symbol;Acc:HGNC:11076]
ENSGALG00000005609	ENSGALT00000009003	-0.0716644
ENSGALG00000005612	ENSGALT00000009006	-0.101158	CCM2	CCM2 scaffolding protein [Source:HGNC Symbol;Acc:HGNC:21708]
ENSGALG00000005613	ENSGALT00000009008	2.38795	PITX3	paired like homeodomain 3 [Source:HGNC Symbol;Acc:HGNC:9006]
ENSGALG00000005614	ENSGALT00000009009	-10.5923	SRRD	SRR1 domain containing [Source:HGNC Symbol;Acc:HGNC:33910]
ENSGALG00000005616	ENSGALT00000009011	0.556037	ARSI	arylsulfatase family member I [Source:HGNC Symbol;Acc:HGNC:32521]
ENSGALG00000005617	ENSGALT00000009013	-0.0637468	NTHL1	Endonuclease III-like protein 1 [Source:UniProtKB/Swiss-Prot;Acc:A7M7B9]
ENSGALG00000005618	ENSGALT00000009016	0.0459744	CTR9	CTR9 homolog, Paf1/RNA polymerase II complex component [Source:HGNC Symbol;Acc:HGNC:16850]
ENSGALG00000005619	ENSGALT00000009017	0.777521
ENSGALG00000005620	ENSGALT00000009018	0.0370043
ENSGALG00000005621	ENSGALT00000009020	12.5255	CAMK2A	calcium/calmodulin dependent protein kinase II alpha [Source:HGNC Symbol;Acc:HGNC:1460]
ENSGALG00000005622	ENSGALT00000009021	0.209889	ARF5	ADP-ribosylation factor 5 [Source:RefSeq peptide;Acc:NP_990656]
ENSGALG00000005623	ENSGALT00000009022	0.0263354	TFIP11	Tuftelin-interacting protein 11 [Source:UniProtKB/Swiss-Prot;Acc:Q5ZII9]
ENSGALG00000005626	ENSGALT00000009027	0.109515	TPST2	tyrosylprotein sulfotransferase 2 [Source:HGNC Symbol;Acc:HGNC:12021]
ENSGALG00000005630	ENSGALT00000009031	0.924516	CRYBB1	Beta-crystallin B1 [Source:UniProtKB/Swiss-Prot;Acc:P07530]
ENSGALG00000005631	ENSGALT00000009035	0.41068	TRPM2	transient receptor potential cation channel subfamily M member 2 [Source:HGNC Symbol;Acc:HGNC:12339]
ENSGALG00000005637	ENSGALT00000009044	0.175104	GBF1	golgi brefeldin A resistant guanine nucleotide exchange factor 1 [Source:HGNC Symbol;Acc:HGNC:4181]
ENSGALG00000005643	ENSGALT00000009050	0.204041	LYVE1	lymphatic vessel endothelial hyaluronan receptor 1 [Source:HGNC Symbol;Acc:HGNC:14687]
ENSGALG00000005644	ENSGALT00000009051	-0.690058	MYO1G	myosin IG [Source:HGNC Symbol;Acc:HGNC:13880]
ENSGALG00000005647	ENSGALT00000009059	0.117557	ABCD3	ATP binding cassette subfamily D member 3 [Source:HGNC Symbol;Acc:HGNC:67]
ENSGALG00000005648	ENSGALT00000009061	0.0953767
ENSGALG00000005649	ENSGALT00000009062	0.284875	TMEM150A	transmembrane protein 150A [Source:HGNC Symbol;Acc:HGNC:24677]
ENSGALG00000005651	ENSGALT00000009065	0.105493	KLHL36	kelch like family member 36 [Source:HGNC Symbol;Acc:HGNC:17844]
ENSGALG00000005652	ENSGALT00000009067	0.109946
ENSGALG00000005655	ENSGALT00000009072	-0.172532	TSPEAR	thrombospondin type laminin G domain and EAR repeats [Source:HGNC Symbol;Acc:HGNC:1268]
ENSGALG00000005657	ENSGALT00000009078	0.723059	CRHR2	corticotropin releasing hormone receptor 2 [Source:HGNC Symbol;Acc:HGNC:2358]
ENSGALG00000005658	ENSGALT00000009079	0.215802	FOXO4	forkhead box O4 [Source:HGNC Symbol;Acc:HGNC:7139]
ENSGALG00000005659	ENSGALT00000009080	0.600784	SNX12	sorting nexin 12 [Source:HGNC Symbol;Acc:HGNC:14976]
ENSGALG00000005661	ENSGALT00000009083	12.0105
ENSGALG00000005662	ENSGALT00000009084	0.798854	AMPD3	adenosine monophosphate deaminase 3 [Source:HGNC Symbol;Acc:HGNC:470]
ENSGALG00000005667	ENSGALT00000009089	-0.0543119	UBE2G2	ubiquitin conjugating enzyme E2 G2 [Source:HGNC Symbol;Acc:HGNC:12483]
ENSGALG00000005668	ENSGALT00000009090	0.0167686	WSB1	WD repeat and SOCS box containing 1 [Source:HGNC Symbol;Acc:HGNC:19221]
ENSGALG00000005673	ENSGALT00000009095	0.0840349	DTWD1	DTW domain containing 1 [Source:HGNC Symbol;Acc:HGNC:30926]
ENSGALG00000005674	ENSGALT00000009099	0.0703799	USP10	ubiquitin specific peptidase 10 [Source:HGNC Symbol;Acc:HGNC:12608]
ENSGALG00000005675	ENSGALT00000009101	0.00533051	PTTG1IP	pituitary tumor-transforming 1 interacting protein [Source:HGNC Symbol;Acc:HGNC:13524]
ENSGALG00000005676	ENSGALT00000009103	11.4298	TTC28	tetratricopeptide repeat domain 28 [Source:HGNC Symbol;Acc:HGNC:29179]
ENSGALG00000005679	ENSGALT00000009108	0	CDX1	Homeobox protein CDX-1 [Source:UniProtKB/Swiss-Prot;Acc:Q9DEB6]
ENSGALG00000005682	ENSGALT00000009112	-0.0466711
ENSGALG00000005684	ENSGALT00000009116	0.000306708	FBXL15	F-box and leucine rich repeat protein 15 [Source:HGNC Symbol;Acc:HGNC:28155]
ENSGALG00000005685	ENSGALT00000009118	0.115049	KSR1	kinase suppressor of ras 1 [Source:HGNC Symbol;Acc:HGNC:6465]
ENSGALG00000005694	ENSGALT00000009135	-0.0241826	GARS	glycyl-tRNA synthetase [Source:HGNC Symbol;Acc:HGNC:4162]
ENSGALG00000005695	ENSGALT00000009136	-10.6192	CHEK2	checkpoint kinase 2 [Source:HGNC Symbol;Acc:HGNC:16627]
[truncated: 16,124 more rows]
